# Supplementary material for: Disease resistance features of the executor R gene Xa7 reveal novel insights into the interaction between rice and Xanthomonas oryzae pv. oryzae
Source: Front Plant Sci. 2024 Apr 3;15:1365989. doi: 10.3389/fpls.2024.1365989 (PMC11021754; doi:10.3389/fpls.2024.1365989)
Supplement: Supplementary file 3 [file Table_2.xlsx]

## Sheet: Table S1
Up-regulated genes
Gene ID	RAP locus	Gene annotation	log2 (TS10 / ZH11)	log2 (TS28 / ZH11)	TS10_A FPKM	TS10_B FPKM	TS10_C FPKM	TS28_A FPKM	TS28_B FPKM	TS28_C FPKM	ZH11_A FPKM	ZH11_B FPKM	ZH11_C FPKM	ZH11 Average FPKM	TS28 Average FPKM	TS10 Average FPKM	P-value(TS10 / ZH11)	P-value(TS28 / ZH11)
4323896	Os01g0695800	ABC transporter B family member 11	1.20098	2.90126	1.68	1.66	1.64	5.54	3.91	5.73	0.56	0.85	0.68	0.696667	5.06	1.66	8.37243e-09	2.38381e-45
4323915	Os01g0727500	Protein of unknown function DUF584 family protein	2.60253	3.6116	6.78	7.36	7.44	14.15	16.28	9.46	1.64	1.24	0.57	1.15	13.2967	7.19333	1.02086e-14	2.13587e-22
4324028	Os01g0511000	LOB domain-containing protein 40	3.26315	4.11849	19.42	20.86	17.85	28.24	39.89	28.5	2.11	2.01	1.75	1.95667	32.21	19.3767	2.19641e-85	1.89356e-70
4324117	Os01g0687400	Similar to Chitinase (EC 3.2.1.14)	1.19099	3.31204	14.32	15.08	15.17	53.98	65.11	60.14	6.73	7	5.19	6.30667	59.7433	14.8567	3.68684e-17	8.90921e-79
4324132	Os01g0793800	Conserved hypothetical protein	1.28202	2.65688	1.99	3.74	3.78	6.59	9.86	6.1	1.53	0.94	1.32	1.26333	7.51667	3.17	0.00141693	2.036e-12
4324133	Os01g0793900	Conserved hypothetical protein	2.01348	3.07189	71.5	78.16	68.19	129.06	146.62	144.71	19.79	15.58	17.08	17.4833	140.13	72.6167	2.51904e-69	2.36849e-86
4324200	Os01g0582600	Phospholipase A2, active site domain containing protein	1.7184	2.56556	291.23	273.94	256.21	401.26	565.55	388.64	81.73	80.68	79.68	80.6967	451.817	273.793	1.0896e-166	1.84825e-46
4324301	Os01g0975000	Protein of unknown function DUF966 family protein	2.17837	4.09123	0.67	0.58	0.5	1.87	2.05	2.2	0.04	0.13	0.21	0.126667	2.04	0.583333	0.00195912	2.43654e-12
4324302	Os01g0975300	transcription factor MYB59	1.58414	2.15323	54.19	55.81	62.43	86.54	69.74	82.37	17.98	18.42	19.33	18.5767	79.55	57.4767	9.15127e-83	7.57942e-79
4324330	Os01g0916100	glycine-rich cell wall structural protein 2-like	2.78622	3.40026	9.74	9.21	10.79	13.03	16.89	11.88	1.67	1.34	1.17	1.39333	13.9333	9.91333	5.33685e-36	5.41282e-36
4324380	Os01g0267300	Hypothetical conserved gene	4.69005	6.01853	2.04	2.2	1.47	4.21	4.37	4.79	0.07	0.04	0.11	0.0733333	4.45667	1.90333	1.11023e-12	1.49151e-21
4324789	Os01g0864200	Conserved hypothetical protein	1.3202	2.56629	25.18	24.65	23.25	48.96	58.11	53.23	10.48	8.11	9.85	9.48	53.4333	24.36	1.85403e-19	2.3862e-46
4324790	Os01g0864300	Harpin-induced 1 domain containing protein	2.35117	2.17054	1.01	1.18	1.25	0.59	1.18	1.01	0.18	0.06	0.41	0.216667	0.926667	1.14667	0.000175409	0.00254731
4324791	Os01g0864500	Harpin-induced 1 domain containing protein	2.72006	3.64821	193.95	207.37	204.79	354.8	378.52	333.54	29.19	30.71	29.33	29.7433	355.62	202.037	0	5.36672e-164
4324829	Os01g0855600	Similar to Hs1pro-1 protein	2.90361	3.62547	56.63	59.96	54.16	76.27	104.59	78.03	7.23	7.82	7.08	7.37667	86.2967	56.9167	1.84715e-266	3.50401e-91
4324918	Os01g0891601	Leucine-rich repeat, N-terminal domain containing protein	2.72586	1.7972	1.63	0.95	1.34	0.9	0.45	0.57	0.19	0.05	0.33	0.19	0.64	1.30667	2.22267e-06	0.0124246
4324923	Os01g0892500	Similar to carboxylic ester hydrolase	1.26631	3.38269	3.09	3.53	2.53	13.37	10.07	13.8	0.99	1.59	1.11	1.23	12.4133	3.05	4.8352e-06	4.67385e-48
4325023	Os01g0905200	Exo70 exocyst complex subunit family protein	2.54095	3.90846	9.46	9.65	8.5	21.21	22.39	22.58	1.49	1.33	1.78	1.53333	22.06	9.20333	2.21492e-50	1.66213e-100
4325024	Os01g0905300	exocyst complex component EXO70A1	2.64444	5.48567	1.49	1.69	1.54	10.43	10.98	10	0.15	0.27	0.32	0.246667	10.47	1.57333	2.47774e-13	3.3113e-69
4325092	Os01g0878400	Amino acid transporter, transmembrane domain containing protein	1.58263	1.01071	3.12	3.3	3.44	2.05	1.78	2.37	0.89	1.03	1.27	1.06333	2.06667	3.28667	1.17925e-10	0.000763527
4325138	Os01g0755700	Zinc finger, RING/FYVE/PHD-type domain containing protein	1.22482	1.56677	18.2	18	16.39	16.78	27.69	16.4	7.79	7.51	6.53	7.27667	20.29	17.53	3.42642e-19	1.88245e-10
4325227	Os01g0389200	Protein of unknown function DUF679 family protein	2.41193	3.58987	1.84	1.47	1.34	4.01	2.75	3.1	0.14	0.42	0.28	0.28	3.28667	1.55	4.12454e-05	2.06355e-11
4325228	Os01g0389700	Protein of unknown function DUF679 family protein	1.37264	1.84975	153.6	163.77	162.14	211.34	195.51	214.33	61.94	61.6	55.98	59.84	207.06	159.837	8.63313e-94	4.00245e-64
4325256	Os01g0214500	Conserved hypothetical protein	2.0825	3.65898	4.26	4.99	6.94	16.84	13.5	14.53	0.79	1.57	1.34	1.23333	14.9567	5.39667	5.42265e-08	2.03746e-28
4325269	Os01g0678000	Protein of unknown function DUF2921 domain containing protein	2.04553	3.98903	5.68	5.82	6.69	25.35	15.14	25.42	1.32	1.22	1.73	1.42333	21.97	6.06333	5.4537e-38	8.67681e-92
4325382	Os01g0957200	Protein of unknown function DUF3411 domain containing protein	1.33109	1.71619	1.11	1.47	1.44	1.67	1.65	1.55	0.61	0.4	0.54	0.516667	1.62333	1.34	0.000199815	2.53177e-06
4325408	Os01g0955100	probable calcium-binding protein CML31	2.00927	3.4205	262.25	283.02	289.45	620.98	777.6	646.69	71.44	67.06	62.63	67.0433	681.757	278.24	9.36669e-185	4.09296e-109
4325431	Os01g0384800	Conserved hypothetical protein	1.83869	2.24722	573.53	575.63	587.75	704.62	724.75	707.61	159.99	166.73	144.34	157.02	712.327	578.97	2.36065e-190	8.02817e-76
4325479	Os01g0141000	AP2/ERF and B3 domain-containing protein, Salt stress respons	2.50589	2.42992	23.44	23.38	19.15	17.13	24.65	15.64	4.18	3.92	3.17	3.75667	19.14	21.99	7.30991e-70	3.40057e-25
4325504	Os01g0768100	Conserved hypothetical protein	2.28898	3.56951	2.51	2.53	2.9	7.05	5.26	5.69	0.35	0.69	0.54	0.526667	6	2.64667	4.50364e-10	1.45891e-25
4325516	Os01g0675800	No apical meristem (NAM) protein domain containing protein	2.04711	2.89486	34.24	33.86	31.78	55.22	57.86	53.49	7.1	7.76	8.6	7.82	55.5233	33.2933	9.79457e-77	3.21219e-82
4325617	Os01g0760000	dynein light chain LC6, flagellar outer arm	1.54336	2.61528	17.21	23.94	23.33	40.59	40.91	44.32	7.49	7.95	6.02	7.15333	41.94	21.4933	4.02469e-17	5.23672e-46
4325657	Os01g0185900	Similar to WRKY 1 (Fragment)	1.53608	2.44711	0.56	0.62	0.5	0.92	1.28	0.69	0.17	0.2	0.2	0.19	0.963333	0.56	0.00589496	6.88137e-06
4325662	Os01g0186900	Similar to cDNA clone:001-117-G12, full insert sequence	1.94944	2.52782	988.24	963.54	872.59	1204.53	1445.14	1246.97	237.98	240.18	231.25	236.47	1298.88	941.457	2.57919e-221	2.38627e-74
4325680	Os01g0138300	Conserved hypothetical protein	1.70031	1.70776	1.01	1	1.11	0.84	0.71	1.41	0.29	0.42	0.21	0.306667	0.986667	1.04	1.04768e-05	0.000115988
4325688	Os01g0134700	Calmodulin binding protein-like family protein	2.29773	3.97531	17.2	16.51	17.16	50.77	50.65	49.6	3.16	3.53	3.33	3.34	50.34	16.9567	2.65006e-78	3.01904e-159
4325693	Os01g0135700	EF-HAND 2 domain containing protein	1.57224	3.60338	139.53	138.79	129.07	462.9	646.84	416.07	49.6	42.3	41.06	44.32	508.603	135.797	2.15106e-78	3.77436e-76
4325726	Os01g0366300	G-type lectin S-receptor-like serine/threonine-protein kinase At4g03230	1.68878	2.51385	0.78	1.13	0.68	1.18	1.67	1.68	0.31	0.27	0.32	0.3	1.51	0.863333	0.000132291	1.0214e-09
4325751	Os01g0952900	Conserved hypothetical protein	3.40259	5.67453	30.9	34.54	31	137.04	158.6	134.75	2.94	3.87	2.04	2.95	143.463	32.1467	3.16807e-84	1.77587e-158
4325944	Os01g0714600	Similar to cDNA clone:J023088C01, full insert sequence	1.35972	2.88578	28.48	26.31	31.46	87.14	58.46	87.56	10.68	10.51	11.38	10.8567	77.72	28.75	3.10901e-37	1.82546e-86
4325959	Os01g0597600	Amino acid transporter, transmembrane domain containing protein	1.96911	3.38585	24.17	24.74	25.47	72.64	45.08	69.08	5.79	5.46	7.18	6.14333	62.2667	24.7933	5.76668e-71	2.35903e-92
4325960	Os01g0597800	UDP-glucuronosyl/UDP-glucosyltransferase family protein	1.56448	4.56715	1.25	1.21	0.87	7.98	9.88	6.71	0.41	0.28	0.4	0.363333	8.19	1.11	8.0843e-05	9.94778e-44
4325971	Os01g0129500	Protein of unknown function DUF1666 family protein	1.01417	1.81036	2.16	2.23	2.56	3.72	3.51	4	1.08	1	1.25	1.11	3.74333	2.31667	6.81871e-06	1.01951e-15
4326043	Os01g0121500	uncharacterized LOC4326043	2.28293	4.79745	3.06	3.28	3.39	16.47	18.92	15.56	0.5	1	0.58	0.693333	16.9833	3.24333	1.08629e-07	4.64364e-39
4326069	Os01g0117500	rust resistance kinase Lr10	1.42253	1.44143	8.87	7.96	8.92	8.06	6.15	10.31	2.85	3.51	3.01	3.12333	8.17333	8.58333	5.07462e-18	1.57564e-11
4326077	Os01g0118400	Similar to HGA6	1.3444	1.16651	9.29	10.09	9.26	7.66	8.43	7.37	3.92	3.85	3.17	3.64667	7.82	9.54667	4.26707e-26	1.3176e-10
4326086	Os01g0115600	Similar to LRK14	1.24186	1.55758	6.6	7.87	7.43	9.6	6.26	9.78	3.22	2.96	2.79	2.99	8.54667	7.3	8.75667e-19	1.06858e-17
4326124	Os01g0113200	rust resistance kinase Lr10	2.05107	3.46555	0.75	1.1	0.84	2.85	1.48	2.47	0.15	0.21	0.27	0.21	2.26667	0.896667	1.34043e-05	7.21523e-16
4326125	Os01g0113300	Similar to ARK protein (Fragment)	2.11446	3.16104	1.23	0.84	0.8	2.12	1.05	2.61	0.26	0.22	0.2	0.226667	1.92667	0.956667	1.00847e-06	2.27388e-13
4326146	Os01g0111700	Conserved hypothetical protein	1.62258	1.44173	15.18	17.57	16.82	13.34	13.39	13.89	4.42	5.9	5.3	5.20667	13.54	16.5233	5.15344e-29	3.74504e-15
4326315	Os01g0575200	Helix-loop-helix DNA-binding domain containing protein	1.15236	2.37064	4.21	5.21	4.32	8.98	11.31	9.2	1.68	2	2.32	2	9.83	4.58	5.24896e-10	8.51441e-29
4326321	Os01g0667600	Similar to GTP-binding protein	1.92128	2.92313	281.1	296.25	276.24	469	629.2	473.29	79.41	71.97	67.17	72.85	523.83	284.53	1.2083e-161	2.96394e-65
4326324	Os01g0667900	CC-type glutaredoxin, Homeostatic regulation of nitrogen use, Hormone signalin	1.91907	3.30632	90.7	90.38	98.9	222.63	224.65	232.23	22.37	25.24	24.19	23.9333	226.503	93.3267	3.89434e-119	2.0287e-160
4326329	Os01g0668600	Curculin-like (mannose-binding) lectin domain containing protein	1.24724	1.42087	0.81	0.53	0.97	0.74	0.72	0.97	0.25	0.16	0.54	0.316667	0.81	0.77	0.0027968	0.00133494
4326347	Os01g0570800	IQ calmodulin-binding region domain containing protein	1.67	2.97218	72.63	71.01	70.64	166.46	155.29	170.61	21.37	20.61	23.32	21.7667	164.12	71.4267	7.10333e-151	1.99179e-178
4326393	Os01g0972000	Zinc finger, RING/FYVE/PHD-type domain containing protein	2.66438	2.75853	165.95	153.65	157.34	189.68	138.11	147.64	22.25	24.72	26.02	24.33	158.477	158.98	0	6.10634e-97
4326675	Os01g0631800	Conserved hypothetical protein	2.24642	2.94849	15.66	15.92	15.3	24.16	23	23.75	3.86	3.13	2.61	3.2	23.6367	15.6267	3.35568e-28	5.86165e-42
4326724	Os01g0297200	ATPase, AAA-type, core domain containing protein	1.26916	4.76878	0.81	0.7	0.9	7.79	10.05	7.18	0.29	0.42	0.26	0.323333	8.34	0.803333	0.00424327	6.39589e-44
4326726	Os01g0298400	Myb transcription factor domain containing protein	2.56887	2.70939	6.74	8.65	7.54	7.82	8.92	6.59	1.51	1.12	1.12	1.25	7.77667	7.64333	1.3646e-22	2.68568e-19
4326830	Os01g0934100	C2 calcium-dependent membrane targeting domain containing protein	1.76251	2.53999	788.34	768.29	720.82	1102.35	1462.6	1020.17	217.26	222.44	211.48	217.06	1195.04	759.15	1.17907e-204	1.82528e-49
4326857	Os01g0666000	Similar to Lipid phosphate phosphatase 2 (EC 3.1.3.-) (AtLPP2) (Phosphatidic acid phosphatase 2) (AtPAP2) (Prenyl diphosphate phosphatase)	1.78993	3.31648	0.47	0.88	0.46	1.35	2.2	1.22	0.13	0.3	0.08	0.17	1.59	0.603333	0.00713708	1.87818e-08
4326920	Os01g0699600	mitogen-activated protein kinase kinase kinase 17	1.47838	3.92231	8.63	9.34	9.56	43.31	51.85	43.01	3.42	2.93	3.23	3.19333	46.0567	9.17667	7.79611e-20	6.40557e-99
4327172	Os01g0660200	Acidic class III chitinase OsChib3a precursor (Chitinase) (EC 3.2.1.14)	1.33175	1.29944	125.45	127.85	118.76	102.67	128.31	104.51	50.84	48.47	44.04	47.7833	111.83	124.02	4.47815e-71	3.21176e-16
4327202	Os01g0739500	Conserved hypothetical protein	1.30345	1.34253	568.16	607.05	581.02	602.39	441.78	648.31	228.99	222.57	239.5	230.353	564.16	585.41	8.01903e-133	8.49376e-30
4327287	Os01g0313300	Similar to EREBP-3 protein (Fragment)	1.28466	1.96096	125.69	126.54	118.52	157.83	230.01	155.12	54.73	50.21	42.63	49.19	180.987	123.583	5.6364e-49	3.85198e-23
4327292	Os01g0314800	Late embryogenesis abundant protein 3 family protein	1.36596	3.14158	15.73	12.77	14.93	39.45	53.47	43.92	6.51	5.65	4.19	5.45	45.6133	14.4767	1.15725e-10	8.38422e-42
4327471	Os01g0847100	Conserved hypothetical protein	1.55305	1.50951	14.24	13.24	11.48	12.38	11.62	11.15	5.53	3.77	3.6	4.3	11.7167	12.9867	5.4383e-14	3.44957e-10
4327497	Os01g0841700	elicitor-responsive protein 1-like	1.99714	3.44857	22.05	22.51	23.17	59.19	55.1	57.89	6.11	5.79	4.56	5.48667	57.3933	22.5767	6.76563e-34	1.57887e-88
4327518	Os01g0826400	WRKY transcription factor 24 (WRKY24)	2.09608	3.79639	34.88	33.87	32.27	85.31	132.92	81.61	7.58	7.49	7.84	7.63667	99.9467	33.6733	3.72111e-124	4.7085e-73
4327536	Os01g0803300	WAT1-related protein At5g07050	3.80725	5.61667	0.38	0.49	0.23	1.5	0.82	1.28	0.08	0	0	0.0266667	1.2	0.366667	0.00180272	3.6162e-07
4327574	Os01g0823700	Protein of unknown function DUF641, plant domain containing protein	2.11528	2.50067	3.75	4.3	4.2	4.78	4.76	5.23	0.97	1.06	0.76	0.93	4.92333	4.08333	9.67497e-27	2.80842e-31
4327604	Os01g0819700	uncharacterized LOC4327604	1.30773	2.58762	7.7	8.36	6.32	14.76	20.58	14.66	3.15	3.05	2.58	2.92667	16.6667	7.46	2.06332e-16	8.05941e-34
4327611	Os01g0821600	WRKY transcription factor 48-like protein (WRKY transcription factor 21)	1.86119	3.98002	13.51	13.18	12.94	52	59.83	46.98	4	2.84	3.74	3.52667	52.9367	13.21	2.09495e-33	3.90216e-94
4327628	Os01g0798800	Protein of unknown function DUF594 family protein	1.00178	2.35323	1.6	1.9	1.28	3.74	3.78	3.84	0.59	0.88	0.85	0.773333	3.78667	1.59333	0.000477171	2.60535e-20
4327669	Os01g0705700	transcription factor bHLH13	3.26796	5.64164	1.71	1.42	1.29	6.61	7.85	6.77	0.05	0.17	0.22	0.146667	7.07667	1.47333	6.69112e-14	1.19991e-46
4327871	Os01g0736500	uncharacterized LOC4327871	1.53272	2.07021	2.25	2.23	2.61	2.66	3.57	3.27	0.8	0.85	0.73	0.793333	3.16667	2.36333	3.40849e-05	4.90259e-08
4327925	Os01g0564300	Peptidyl-prolyl cis-trans isomerase, FKBP-type domain containing protein	1.6801	1.91785	11.55	13.62	13.56	16.07	11.63	15.04	3.28	4.5	3.91	3.89667	14.2467	12.91	3.94873e-33	2.77741e-28
4327950	Os01g0690600	LEAF RUST 10 DISEASE-RESISTANCE LOCUS RECEPTOR-LIKE PROTEIN KINASE-like 2.7	2.48255	2.74114	0.57	0.41	0.52	0.46	0.44	0.77	0.16	0.05	0.05	0.0866667	0.556667	0.5	0.00540006	0.00260669
4328047	Os02g0111600	Serine/threonine protein kinase-related domain containing protein	1.15868	2.48788	4.49	5.51	4.7	12.53	9.31	12.8	1.76	2.26	2.37	2.13	11.5467	4.9	5.18476e-12	2.83181e-46
4328393	Os02g0162600	Conserved hypothetical protein	1.55755	1.98343	24.14	20.54	23.28	26.62	30.66	27.12	9.51	6.74	6.14	7.46333	28.1333	22.6533	2.1835e-23	3.2033e-22
4328476	Os02g0176000	Zinc finger, B-box domain containing protein	1.0972	2.04135	2.15	2.68	1.89	3.85	4.92	3.13	0.91	0.95	1.2	1.02	3.96667	2.24	0.000319791	1.50526e-10
4328512	Os02g0181300	WRKY transcription factor, Defense respons	1.12649	3.0553	81.54	87.01	83.31	279.09	367.44	232.22	37.17	38.54	36.12	37.2767	292.917	83.9533	1.37254e-64	1.21247e-59
4328591	Os02g0193300	Conserved hypothetical protein	1.62099	1.8723	46.35	52.92	51.12	59.13	52.86	54.55	16.82	17.45	13.09	15.7867	55.5133	50.13	2.96209e-55	4.22705e-37
4328676	Os02g0205500	Similar to Fatty acid elongase 1	1.67336	3.42858	12.99	13.36	13.91	39.39	44.65	41.66	4.37	3.86	4	4.07667	41.9	13.42	4.11391e-43	4.70249e-105
4328778	Os02g0225900	Conserved hypothetical protein	1.62635	2.78038	1.07	1.63	0.99	2.17	3.44	1.83	0.46	0.42	0.27	0.383333	2.48	1.23	0.000166475	1.04829e-10
4328788	Os02g0227100	uncharacterized LOC4328788	2.58645	3.24382	3.82	4.11	3.9	5.71	6.06	5.53	0.84	0.25	0.83	0.64	5.76667	3.94333	6.15753e-10	8.02591e-15
4328792	Os02g0227700	Serine/threonine protein kinase-related domain containing protein	1.40575	2.31496	1.38	1.02	1.17	2.17	1.71	2.38	0.39	0.37	0.54	0.433333	2.08667	1.19	7.81529e-07	2.32876e-17
4328841	Os02g0240100	Similar to Peroxidase 2 (Fragment)	1.31603	2.70129	1.12	1.39	1.74	3.91	3.85	2.47	0.73	0.48	0.44	0.55	3.41	1.41667	0.00174619	5.38784e-12
4328899	Os02g0251900	Similar to Tobacco rattle virus-induced protein variant 2	2.17657	2.74504	10.58	11.88	10.22	12.79	19.07	12.59	1.92	2.61	2.5	2.34333	14.8167	10.8933	3.48441e-15	1.41191e-17
4328907	Os02g0253700	Conserved hypothetical protein	2.47916	3.52234	2.87	2.14	3.12	5.91	3.62	6.23	0.56	0.5	0.35	0.47	5.25333	2.71	1.15527e-10	2.76721e-21
4328982	Os02g0271000	Similar to Subtilase	2.84983	5.6197	0.2	0.33	0.38	1.97	1.78	1.97	0.08	0.02	0.03	0.0433333	1.90667	0.303333	3.35741e-05	5.71017e-24
4329027	Os02g0282000	NB-ARC domain containing protein	1.70364	2.42913	0.8	0.87	0.93	1.58	0.87	1.55	0.19	0.34	0.26	0.263333	1.33333	0.866667	3.31244e-08	1.27252e-13
4329087	Os02g0299200	IQ calmodulin-binding region domain containing protein	1.53908	2.62922	0.79	0.71	0.85	1.3	1.91	1.4	0.14	0.21	0.44	0.263333	1.53667	0.783333	0.00196236	3.46555e-08
4329142	Os02g0314600	Peptidase A1 domain containing protein	1.49252	2.6374	9.59	10.02	9.17	22.02	17.41	20.02	3.12	3.69	3.1	3.30333	19.8167	9.59333	6.94815e-27	2.3915e-65
4329309	Os02g0462800	WRKY transcription factor 42, Transcriptional repressor, Promotion of leaf senescenc	3.88847	6.38812	2.79	3.38	2.36	15.06	15.15	14.58	0.31	0.12	0.12	0.183333	14.93	2.84333	1.04583e-11	2.49298e-35
4329585	Os02g0539200	Zinc finger, RING/FYVE/PHD-type domain containing protein	1.38221	2.82846	2.08	2.2	2.36	4.31	7.97	4.16	0.81	0.74	0.91	0.82	5.48	2.21333	1.18734e-06	6.44485e-17
4329591	Os02g0540700	Similar to Arm repeat-containing protein	3.68716	4.21389	107.02	103.63	98.9	139.4	159.75	111.48	7.93	7.5	7.88	7.77	136.877	103.183	0	3.34727e-125
4329720	Os02g0568200	NPH3 domain containing protein	3.0481	3.32795	0.73	0.62	0.54	0.76	0.93	0.4	0.02	0.12	0.08	0.0733333	0.696667	0.63	7.69134e-08	1.00753e-07
4329754	Os02g0575900	Exo70 exocyst complex subunit family protein	2.10029	2.6868	0.3	0.28	0.28	0.57	0.1	0.55	0.07	0.09	0.04	0.0666667	0.406667	0.286667	0.00270767	0.000432746
4329796	Os02g0582800	Conserved hypothetical protein	1.76799	5.03338	4.49	5.79	4.28	37.32	51.8	39.81	1.37	1.36	1.43	1.38667	42.9767	4.85333	1.58479e-09	2.81926e-80
4329803	Os02g0584800	Heavy metal transport/detoxification protein domain containing protein	2.08097	2.91008	208.75	220.98	199.2	322.14	400.03	307.14	52.15	49.01	43.18	48.1133	343.103	209.643	9.57705e-139	8.42575e-68
4329805	Os02g0585100	disease resistance protein RGA5-like	2.07406	3.02373	6.26	5.67	5.28	11.14	9.52	10.32	1.33	1.14	1.5	1.32333	10.3267	5.73667	8.18327e-11	2.05486e-23
4329806	Os02g0585200	Heavy metal transport/detoxification protein domain containing protein	1.78018	1.80171	44.14	50.41	46.28	47.63	41.95	43.43	12.42	14.26	13.13	13.27	44.3367	46.9433	7.96396e-56	5.76327e-35
4329962	Os02g0612200	NB-ARC domain containing protein	1.26783	3.38599	0.72	0.78	1.06	2.99	3.91	3.31	0.41	0.27	0.34	0.34	3.40333	0.853333	0.00443789	2.97239e-20
4330001	Os02g0618400	R2R3-type MYB transcription factor, Adaptive growth regulatio	2.35232	6.53242	0.57	0.3	0.74	8.96	8.64	9.6	0.04	0.09	0.17	0.1	9.06667	0.536667	0.00282019	9.46085e-30
4330027	Os02g0624300	R2R3-type MYB transcription factor, Negative regulation of cold tolerance, Maintenance of Pi homeostasi	1.46469	3.49224	4.53	4.74	3.99	14.11	20.54	15.03	1.67	1.46	1.53	1.55333	16.56	4.42	2.25703e-07	9.57879e-36
4330048	Os02g0629000	Protein of unknown function DUF584 family protein	1.865	3.69771	5.75	6.9	5.33	15.31	27.78	15.24	1.86	1.37	1.57	1.6	19.4433	5.99333	5.60355e-12	3.40971e-31
4330217	Os02g0659500	Zinc finger, C2H2-type domain containing protein	4.38726	6.244	0.08	0.19	0.19	0.35	0.51	0.7	0	0	0	0	0.52	0.153333	0.00587588	3.30902e-06
4330241	Os02g0665300	Peptidase S8, subtilisin-related domain containing protein	3.27442	6.31175	0.16	0.23	0.14	1.13	1.42	1.49	0	0.04	0.02	0.02	1.34667	0.176667	0.00176355	8.24607e-13
4330255	Os02g0667100	Conserved hypothetical protein	2.44154	3.58953	6.86	7.74	10.13	13.87	18	18.74	1.5	1.86	1.04	1.46667	16.87	8.24333	1.09942e-18	2.5406e-37
4330256	Os02g0667300	Alcohol dehydrogenase superfamily, zinc-containing protein	3.27407	4.28006	17.08	16.64	17.99	27.73	41.36	25.81	1.11	2.21	1.87	1.73	31.6333	17.2367	1.77289e-43	1.06629e-45
4330265	Os02g0669100	Dehydrin family protein	1.33047	4.06926	28.77	27.43	27.24	132.77	237.11	137.1	11.04	10.97	10.17	10.7267	168.993	27.8133	3.13047e-37	7.43614e-28
4330275	Os02g0671100	Cyclin-like F-box domain containing protein	1.80585	2.44596	15.73	18.36	16.48	22.79	29.29	20.36	5.1	4.5	4.42	4.67333	24.1467	16.8567	8.65015e-49	2.57061e-34
4330306	Os02g0677300	Similar to CRT/DRE binding factor 1	4.28065	6.6135	8.35	9.05	8.02	35.43	48.83	33.28	0.48	0.42	0.37	0.423333	39.18	8.47333	1.17048e-36	3.12404e-76
4330324	Os02g0681200	Zinc finger, RING/FYVE/PHD-type domain containing protein	1.32423	1.33036	261.53	259.4	258.45	241.1	252.23	231.63	102.66	103.33	95.8	100.597	241.653	259.793	6.57556e-115	1.55442e-26
4330329	Os02g0682300	RING-type E3 ligase, Negative regulation of cuticular wax biosynthesis, Drought stress respons	1.1459	3.56775	8.32	7.36	7.9	41.56	37	39.03	3.04	4.22	3.08	3.44667	39.1967	7.86	3.77552e-08	3.3615e-84
4330359	Os02g0687200	Protein of unknown function DUF581 family protein	2.28986	3.60123	14.46	14.17	14.1	33.37	31.43	33.84	3.11	2.35	3.02	2.82667	32.88	14.2433	4.93257e-34	4.23087e-79
4330441	Os02g0702100	Similar to transcription factor GT-3b	2.93284	4.84073	8.78	9.25	9.91	29.07	39.82	27.25	1.43	1.27	0.85	1.18333	32.0467	9.31333	7.86386e-15	4.51505e-39
4330642	Os02g0734300	Similar to Nudix hydrolase 18, mitochondrial precursor (EC 3.6.1.-) (AtNUDT18)	1.60377	1.57538	253.38	264.54	250.87	239.03	228.93	232.5	86.51	77.12	81.87	81.8333	233.487	256.263	1.40694e-138	1.55549e-44
4330672	Os02g0739400	Similar to Avr9/Cf-9 rapidly elicited protein 231 precursor	1.94326	3.22448	33.56	31.18	33.08	75.96	70.28	74.93	6.8	9.31	8.55	8.22	73.7233	32.6067	2.96785e-81	6.00019e-122
4330680	Os02g0740700	Matrix metalloproteinase, Plant development, Symplastic apoplastic transpor	1.25275	2.28743	11.19	11.68	10.46	19.59	25.24	17.98	4.95	4.17	4.45	4.52333	20.9367	11.11	3.67765e-18	8.68741e-29
4330699	Os02g0743200	Conserved hypothetical protein	1.31797	2.16895	20.8	21.73	18.63	32.08	43.56	25.43	8.1	8.61	7.12	7.94333	33.69	20.3867	8.74272e-18	6.09222e-20
4330722	Os02g0747400	Similar to PCF1	5.05725	6.9062	0.33	0.31	0.24	0.9	1.06	0.98	0	0	0.02	0.00666667	0.98	0.293333	0.000121467	2.17057e-08
4330780	Os02g0756800	Phosphate-induced protein 1 conserved region family protein	2.95979	4.5876	9.21	9.26	7.67	24.74	24.92	25.45	1.64	0.91	0.71	1.08667	25.0367	8.71333	5.46525e-32	2.91836e-78
4330781	Os02g0757100	Similar to Phi-1 protein	4.793	7.34512	1.57	1.83	1.25	8.85	8.78	7.68	0.05	0.05	0.05	0.05	8.43667	1.55	1.82553e-07	1.45271e-17
4330788	Os02g0758200	Conserved hypothetical protein	1.77536	4.01265	5.11	4.04	5.03	19.17	23.19	19.3	1.51	0.75	1.77	1.34333	20.5533	4.72667	6.13301e-09	1.54507e-47
4330793	Os02g0759400	RING-H2 finger protein ATL29	3.11297	4.89495	47.25	47.01	43.54	138.22	168.8	129.83	6.1	4.51	4.83	5.14667	145.617	45.9333	9.48707e-170	9.06386e-155
4330887	Os02g0774200	Conserved hypothetical protein	1.1996	2.18318	4.35	5.43	4	10.59	4.99	10.19	1.73	1.48	2.63	1.94667	8.59	4.59333	0.000702963	1.72822e-09
4330970	Os02g0789700	Nucleotide-binding, alpha-beta plait domain containing protein	6.636	6.75258	1.8	1.53	1.79	1.84	1.46	1.9	0.01	0.01	0.02	0.0133333	1.73333	1.70667	4.91211e-19	2.98229e-19
4330975	Os02g0791500	Similar to Nucleotide sugar epimerase-like protein (UDP-D-glucuronate 4- epimerase) (EC 5.1.3.6)	2.0412	3.10854	27.79	28.22	23.98	49.27	55.59	50.37	5.61	6.73	6.53	6.29	51.7433	26.6633	1.11803e-79	4.52883e-93
4331157	Os02g0818900	Heavy metal transport/detoxification protein domain containing protein	1.57373	5.60699	4.78	5	4.7	66.06	88.23	63.4	2.13	1.3	1.29	1.57333	72.5633	4.82667	3.60987e-08	2.46689e-102
4331332	Os03g0107700	Similar to EL2 protein	2.19534	3.14698	99.89	96.91	95.75	170.55	178.27	175.74	20.59	19.23	22.25	20.69	174.853	97.5167	1.66314e-120	8.68309e-120
4331338	Os03g0108500	Similar to 4,4-dimethyl-sterol C4-methyl-oxidase (Fragment)	2.29021	3.21133	1.88	2.39	1.25	4.07	2.78	2.97	0.32	0.31	0.47	0.366667	3.27333	1.84	8.76534e-07	7.90704e-14
4331344	Os03g0109300	Similar to Lysine decarboxylase-like protein	1.59109	2.22757	5.97	6.09	4.75	9.03	7.15	8.25	1.78	1.34	2.31	1.81	8.14333	5.60333	6.53511e-10	7.30156e-18
4331383	Os03g0114100	uncharacterized LOC4331383	2.02328	3.24166	1.44	1.18	1.48	2.74	3.57	2.45	0.34	0.42	0.21	0.323333	2.92	1.36667	6.7954e-06	4.05774e-14
4331397	Os03g0115700	Short-chain dehydrogenase/reductase SDR family protein	6.58619	7.52928	0.73	0.6	0.88	0.84	1.71	1.33	0	0	0	0	1.29333	0.736667	2.49035e-07	2.55959e-09
4331398	Os03g0115800	Conserved hypothetical protein	12.8645	13.2131	56.49	65.45	66.84	82.25	60.42	82.6	0	0	0	0	75.09	62.9267	1.19713e-27	7.32416e-29
4331443	Os03g0122300	Similar to Flavanone 3-hydroxylase-like protein	1.3408	3.90674	1.03	1.75	1.72	7.5	7.62	9.71	0.28	0.7	0.74	0.573333	8.27667	1.5	0.00136378	7.06508e-35
4331500	Os03g0130100	Similar to Acyl-activating enzyme 11	1.43367	3.85374	4.54	4.99	4.67	20.91	28.84	20.01	1.93	1.36	1.8	1.69667	23.2533	4.73333	4.76363e-15	2.9531e-65
4331520	Os03g0133000	NAC transcription factor, Drought and salt stress tolerance, Modulation of ABA-mediated pathwa	1.52799	2.68807	34.92	31.83	30.44	63.11	76.34	60.92	12.32	9.87	10.5	10.8967	66.79	32.3967	1.54951e-43	1.97193e-54
4331543	Os03g0136500	Similar to protein-methionine-s-oxide reductase	1.61871	2.59236	53.97	53.41	49.31	99.22	101.1	84.52	18.41	15.7	15.49	16.5333	94.9467	52.23	1.42334e-38	4.35961e-54
4331635	Os03g0150600	Pi transporter, Pi homeostasi	1.90156	2.63901	136.25	145.34	142.87	236.29	194.3	230.24	35.29	37.28	37.57	36.7133	220.277	141.487	4.87741e-246	7.47217e-161
4331647	Os03g0152000	Heavy metal transport/detoxification protein domain containing protein	1.67794	3.00487	220.84	212.46	193.3	386.33	680.96	362.19	67.8	63.29	58.83	63.3067	476.493	208.867	5.66111e-112	3.60366e-14
4331769	Os03g0170100	Conserved hypothetical protein	2.50881	3.2314	56.05	53.38	57.33	93.17	76.48	86.69	9.42	9.58	9.47	9.49	85.4467	55.5867	1.83764e-66	2.77233e-86
4331832	Os03g0180800	TIFY domain-containing transcriptional regulator, Salt and dehydration stress toleranc	1.85814	5.94655	1.03	0.88	1.16	16.25	17.66	14.27	0.21	0.2	0.41	0.273333	16.06	1.02333	0.00341412	1.05295e-37
4331888	Os03g0188500	Glutelin family protein	2.12388	3.99089	48.76	45.13	42.75	149.37	200.21	106.51	11.97	10.11	8.38	10.1533	152.03	45.5467	4.56312e-50	1.22683e-60
4331910	Os03g0191900	Pathogenesis-related transcriptional factor and ERF domain containing protein	1.92313	4.49358	4.64	5.23	4.93	24.11	34.69	21.7	1.52	1.31	0.96	1.26333	26.8333	4.93333	8.06938e-14	2.47679e-58
4331984	Os03g0203700	Similar to Calcium-transporting ATPase 2, plasma membrane-type (EC 3.6.3.8) (Ca(2+)-ATPase isoform 2)	1.16748	5.0554	0.67	0.47	0.76	8.81	7.79	9.79	0.26	0.25	0.31	0.273333	8.79667	0.633333	0.000610222	7.6854e-100
4332004	Os03g0207400	Similar to Protein phosphatase 2C-like	1.02124	2.62704	19.22	19.57	19.14	49.16	62.88	50.36	9.68	8.46	9.54	9.22667	54.1333	19.31	6.52264e-24	1.09638e-53
4332121	Os03g0225900	Allene oxide synthase (CYP74A2), Biosynthesis of jasmonic acid (JA	2.65348	1.94357	26.4	26.9	24.55	14.3	15.57	14.24	3.9	3.92	4.18	4	14.7033	25.95	5.90084e-127	4.39837e-32
4332151	Os03g0231600	Similar to Branched-chain-amino-acid aminotransferase 3, chloroplast precursor (EC 2.6.1.42) (Atbcat-3)	1.07951	1.93333	2.15	1.91	1.67	2.97	2.93	3.78	1.32	0.84	0.47	0.876667	3.22667	1.91	0.000981315	4.20911e-09
4332184	Os03g0236200	Similar to Glutamate decarboxylase isozyme 3 (EC 4.1.1.15)	1.61191	3.03449	1.87	1.88	1.87	4.96	4.69	4.31	0.68	0.77	0.34	0.596667	4.65333	1.87333	2.62987e-07	2.7732e-25
4332204	Os03g0240600	U-box containing E3 ligase, Response to phosphate starvatio	3.0355	4.64652	2.86	2.48	2.5	6.37	8.79	6.89	0.31	0.5	0.12	0.31	7.35	2.61333	6.4379e-15	5.20035e-34
4332249	Os03g0247900	F5O11.14 (ACR8)	1.18865	2.31064	6.04	6.23	6.63	11.94	13.9	12.18	2.68	2.47	2.89	2.68	12.6733	6.3	6.41318e-15	3.03356e-36
4332294	Os03g0255900	uncharacterized LOC4332294	1.30998	1.9648	16.61	16.51	17	23.02	24.1	26.17	7.24	6.27	6.11	6.54	24.43	16.7067	5.42344e-16	1.0444e-26
4332475	Os03g0285800	MAP Kinase	1.75325	3.72791	18.67	19.84	16.66	70.75	58.82	74.43	4.75	6.44	4.76	5.31667	68	18.39	3.46955e-38	1.28142e-139
4332506	Os03g0291500	Asparagine synthetase, Biosynthesis of asparagine following the supply of ammoniu	1.14072	2.27496	3.21	2.66	2.88	5.73	6.04	6.06	1.62	1.1	1.12	1.28	5.94333	2.91667	2.89427e-07	2.39238e-24
4332509	Os03g0292100	Hypothetical conserved gene	1.89238	2.69579	103.95	113.92	113.91	180.39	172.23	185.88	29.89	26.67	30.08	28.88	179.5	110.593	1.9205e-175	1.46264e-133
4332559	Os03g0299200	Similar to Alcohol dehydrogenase (Fragment)	2.03663	2.55637	44.24	49.62	45.73	62.28	70.44	51.73	11.58	10.11	11.32	11.0033	61.4833	46.53	6.84524e-89	2.91643e-47
4332574	Os03g0301200	COBRA-like protein 7 precursor	2.73399	3.90423	10.6	10.39	10.81	23.39	21.74	21.39	1.69	1.54	1.4	1.54333	22.1733	10.6	7.02298e-81	6.97451e-121
4332584	Os03g0302800	Similar to Long cell-linked locus protein	4.25732	5.63439	11.95	14.66	15.6	34.19	37.39	29.54	0.94	0.73	0.47	0.713333	33.7067	14.07	3.41095e-46	9.11605e-73
4332594	Os03g0305200	Conserved hypothetical protein	1.59455	2.7626	4.36	4.49	4.53	9.33	10.37	8.08	1.34	1.39	1.57	1.43333	9.26	4.46	4.84156e-09	8.50444e-24
4332631	Os03g0310800	Similar to Hypersensitive reaction associated Ca2+-binding protein	1.14922	2.08161	331.77	329.95	321.77	570.73	601.55	566.62	149.98	138.67	141.79	143.48	579.633	327.83	1.44345e-84	7.45984e-67
4332651	Os03g0315400	Similar to Typical P-type R2R3 Myb protein (Fragment)	2.2698	3.65112	42.41	44.59	38.48	87.02	130.29	81.94	9.06	9.23	6.94	8.41	99.75	41.8267	4.29557e-99	5.41484e-64
4332680	Os03g0321700	Similar to WRKY transcription factor 55	1.46127	1.27447	2.78	3.32	4.84	3.19	2.56	3.19	0.93	1	1.92	1.28333	2.98	3.64667	2.5173e-05	0.000780868
4332731	Os03g0331700	Similar to cDNA clone:002-120-A09, full insert sequence	1.01267	2.64316	10.03	10.85	10.22	25.51	40.96	21.23	4.94	5.24	4.77	4.98333	29.2333	10.3667	6.08678e-09	1.25084e-23
4332754	Os03g0335100	E3 ubiquitin ligase PQT3-like	4.88729	7.20393	0.08	0.29	0.33	0.87	1.43	0.92	0	0	0	0	1.07333	0.233333	0.00111319	1.57571e-08
4332755	Os03g0335200	probable WRKY transcription factor 53	2.03806	5.13566	4.31	3.03	3.96	27.17	34.33	27.31	0.75	1.08	0.82	0.883333	29.6033	3.76667	1.9263e-14	4.16577e-96
4332844	Os03g0351300	Similar to beta-amylase	2.19923	3.98662	2.86	2.52	3.52	9.55	11.33	7.29	0.83	0.58	0.46	0.623333	9.39	2.96667	3.81804e-15	3.97239e-42
4333102	Os03g0412400	Conserved hypothetical protein	1.28995	1.82939	33.17	32.27	32.51	46.74	43.77	41.67	13.3	12.01	13.56	12.9567	44.06	32.65	3.63712e-35	1.38442e-37
4333197	Os03g0437200	C2H2-type zinc finger protein, Abscisic acid-induced antioxidant defence, Water stress and oxidative stress toleranc	3.5253	5.47061	2.44	3.11	2.05	8.17	10.51	8.37	0.13	0.26	0.26	0.216667	9.01667	2.53333	3.68077e-10	3.10899e-26
4333227	Os03g0445700	LATERAL ORGAN BOUNDARIES DOMAIN (LBD) protein, Transcriptional activator, Regulation of heading date and yiel	2.94377	5.40711	0.52	0.34	0.52	2.12	2.88	1.95	0.12	0.06	0	0.06	2.31667	0.46	0.00665987	3.94203e-09
4333339	Os03g0584400	AAA-ATPase At3g50940	1.56281	5.99989	0.8	0.53	0.5	11.26	14.49	10.54	0.27	0.13	0.2	0.2	12.0967	0.61	0.00464362	3.21269e-51
4333432	Os03g0610400	Zinc finger, C2H2-like domain containing protein	2.15512	4.5861	1.54	1.87	1.11	7.25	9	6.25	0.47	0.21	0.3	0.326667	7.5	1.50667	1.98795e-06	1.22338e-32
4333487	Os03g0624300	Conserved hypothetical protein	2.5079	3.60082	66.21	55.67	56.42	101.92	152.35	93.68	9.94	10.88	9.68	10.1667	115.983	59.4333	3.88231e-59	9.79408e-53
4333584	Os03g0650000	protein YABBY 2-like	1.25383	1.95461	4.4	3.9	3.78	7.58	4.5	6.37	1.54	1.84	1.53	1.63667	6.15	4.02667	6.41015e-07	2.13545e-13
4333655	Os03g0664800	Acyl-CoA N-acyltransferase domain containing protein	1.49106	1.67621	12.62	12.24	12.48	13.78	14.1	11.39	5.41	3.34	4.14	4.29667	13.09	12.4467	2.68511e-17	2.03543e-13
4333698	Os03g0673000	homeobox protein knotted-1-like 4	2.04159	1.75767	1.47	1.5	0.97	1.16	0.7	1.2	0.27	0.27	0.39	0.31	1.02	1.31333	4.54073e-06	0.000371657
4333712	Os03g0676400	VQ domain containing protein	2.06633	4.56994	2.94	3.49	3.33	16.78	19.7	14.48	0.89	0.98	0.39	0.753333	16.9867	3.25333	4.17171e-06	2.69658e-33
4333715	Os03g0678800	Glycosyl transferase, family 8 protein	3.23294	3.73974	183.1	193.52	177.65	221.5	289.08	213.77	18.15	21.55	17.49	19.0633	241.45	184.757	0	6.34304e-98
4334017	Os03g0734500	Conserved hypothetical protein	1.8469	3.23513	70.16	72.52	63.12	173.24	193.22	129.76	18.71	17.89	19.09	18.5633	165.407	68.6	1.09451e-50	4.45332e-64
4334034	Os03g0736900	uncharacterized LOC4334034	1.00576	1.38066	207.11	213.48	213.85	246.27	280.3	232.89	103.13	106.58	96.57	102.093	253.153	211.48	8.451e-64	3.95792e-22
4334038	Os03g0737300	HAD-superfamily phosphatase, subfamily IIIC domain containing protein	1.14972	2.80627	4.01	5.15	5.12	15.97	12.13	13.9	2.58	1.62	2.05	2.08333	14	4.76	0.00011145	3.1914e-27
4334161	Os03g0757000	UDP-glycosyltransferase 83A1	1.18181	1.26879	22.98	23.09	22.26	22.75	23.71	20.82	8.79	9.87	10.62	9.76	22.4267	22.7767	2.71039e-32	2.25605e-16
4334169	Os03g0757900	Similar to UDP-glucose 6-dehydrogenase (EC 1.1.1.22) (UDP-Glc dehydrogenase) (UDP-GlcDH) (UDPGDH)	1.00005	1.85882	39.86	43.39	39.26	60.39	78.86	65.58	21.46	20.06	17.83	19.7833	68.2767	40.8367	9.1394e-32	4.09024e-29
4334213	Os03g0764100	Zinc finger transcription factor ZF1	1.81729	2.44323	1031.83	1051.59	974.07	1430.16	1602.58	1326.1	285.32	287.88	268.38	280.527	1452.95	1019.16	9.00416e-213	2.16418e-69
4334233	Os03g0767000	Allene oxide synthase (CYP74A1), Biosynthesis of jasmonic acid (JA	1.0333	1.97039	10.19	9.99	10.74	18.88	17.4	18.82	4.86	5.2	4.58	4.88	18.3667	10.3067	2.21516e-17	1.68043e-43
4334292	Os03g0776400	Conserved hypothetical protein	1.35863	3.46107	1.1	1.38	1.29	4.96	5.26	4.78	0.52	0.49	0.42	0.476667	5	1.25667	0.000163449	7.31286e-31
4334356	Os03g0787000	Similar to Syntaxin	1.43786	2.69922	25.19	28.94	26.29	52.63	74.3	49.83	10.61	9.32	8.86	9.59667	58.92	26.8067	1.71583e-39	7.50799e-41
4334467	Os03g0802500	ATPase, AAA-type, core domain containing protein	1.60459	5.75073	3.44	3.46	3.35	54.33	59.61	54.07	1.29	1.02	0.96	1.09	56.0033	3.41667	4.25383e-13	1.76897e-186
4334549	Os03g0812400	EF-Hand type domain containing protein	1.50593	5.97747	2.04	3	1.76	47.32	46.62	46.39	0.85	0.77	0.7	0.773333	46.7767	2.26667	0.000303698	1.4409e-95
4334553	Os03g0815100	Similar to OsNAC6 protein	1.34662	2.53628	281.12	282.45	268.46	578.16	631.93	545.02	109.98	103.13	104.26	105.79	585.037	277.343	1.30931e-115	1.41769e-81
4334592	Os03g0820300	TFIIIA-type zinc finger protein, Transcription activator, Abiotic stress toleranc	1.89677	3.96701	9.03	9.66	8.62	29.13	50.15	25.04	2.94	2.26	1.92	2.37333	34.7733	9.10333	6.69915e-18	2.30888e-40
4334593	Os03g0820400	Similar to ZPT2-13	2.66277	4.66528	36.16	33.22	31.58	115.45	139.77	118.39	5.94	5.62	3.92	5.16	124.537	33.6533	1.63448e-60	2.86648e-121
4335021	Os04g0149400	stress response protein NST1-like	1.32939	4.57565	7.76	7.22	6.84	63.05	60.96	68.7	3.41	2.74	2.28	2.81	64.2367	7.27333	1.7767e-09	4.20493e-137
4335223	Os04g0229100	Similar to Sinapyl alcohol dehydrogenase	1.48222	4.97268	3.32	3.61	3.02	31.79	35.68	36.42	0.97	1.15	1.34	1.15333	34.63	3.31667	1.18117e-07	6.3538e-107
4335390	Os04g0288100	germin-like protein 8-14	2.32032	3.33207	5.39	3.8	4.24	10.23	7.34	7.7	0.58	0.73	1.3	0.87	8.42333	4.47667	6.32908e-10	1.10572e-20
4335391	Os04g0288500	Protein kinase, catalytic domain domain containing protein	1.07464	1.55528	0.85	1.03	0.47	0.91	1	1.14	0.34	0.45	0.3	0.363333	1.01667	0.783333	0.00488315	1.51491e-05
4335417	Os04g0301500	Helix-loop-helix DNA-binding domain containing protein	3.39209	7.02238	7.87	6.95	6.91	71.63	110.36	63.55	0.64	0.79	0.58	0.67	81.8467	7.24333	5.85542e-31	3.97762e-104
4335551	Os04g0350100	Proteinase inhibitor I25, cystatin domain containing protein	3.48512	3.96184	4.9	5.37	5.75	7.21	7.58	5.8	0.64	0.43	0.32	0.463333	6.86333	5.34	1.13818e-12	2.45101e-15
4335587	Os04g0368800	wall-associated receptor kinase 2	1.24029	1.84379	5.14	5.45	5.2	7.8	6.96	7.59	2.17	1.93	2.38	2.16	7.45	5.26333	1.88549e-16	8.72374e-28
4335594	Os04g0371000	Four-helical cytokine family protein	1.82887	2.10833	8.08	8.95	8.9	9.46	9.82	11.41	2.33	2.41	2.41	2.38333	10.23	8.64333	2.06647e-29	8.69329e-29
4335599	Os04g0372700	chloroplast envelope quinone oxidoreductase homolog	1.09548	2.70205	34.28	37.01	34.35	88.68	114.87	92.87	17.72	15.78	14.42	15.9733	98.8067	35.2133	3.35397e-29	6.66783e-56
4335721	Os04g0400000	protein PYRICULARIA ORYZAE RESISTANCE 21	1.35322	2.63998	19.16	19.45	17.64	36.69	55.03	33.87	7.57	7.77	6.02	7.12	41.8633	18.75	2.24656e-21	4.96689e-30
4335798	Os04g0414500	probable F-box protein At2g36090	2.95549	5.25367	5.07	5.06	4.34	19.02	30.31	15.5	0.68	0.57	0.57	0.606667	21.61	4.82333	3.1315e-20	1.51418e-49
4335923	Os04g0439200	T-complex 11 family protein	1.91419	3.64195	0.29	0.23	0.39	1.16	0.75	0.85	0.04	0.1	0.08	0.0733333	0.92	0.303333	0.00386569	5.6405e-11
4336039	Os04g0458600	aldose 1-epimerase	1.11965	1.79089	0.81	0.61	0.61	0.54	1.57	0.81	0.25	0.25	0.42	0.306667	0.973333	0.676667	0.00719881	0.00029216
4336108	Os04g0468600	Hypothetical conserved gene	1.38843	2.52253	39.75	39.37	38.36	78.65	85.07	74.89	15.1	14.6	13.83	14.51	79.5367	39.16	6.31875e-46	1.07461e-65
4336109	Os04g0469000	Heavy metal transport/detoxification protein domain containing protein	1.93551	2.72642	173.11	172.71	171.64	258.73	317.87	248.03	46.52	43.41	41.49	43.8067	274.877	172.487	1.40139e-129	8.11394e-63
4336153	Os04g0476100	copper methylamine oxidase	1.00802	1.6876	18.16	19.17	19.14	29.92	23.7	31.04	9.12	8.62	9.47	9.07	28.22	18.8233	1.3418e-36	4.70547e-47
4336283	Os04g0497000	Similar to Allyl alcohol dehydrogenase	1.31235	2.68459	249.61	260.68	237.87	547.92	675.18	563.81	101.01	99.13	92.04	97.3933	595.637	249.387	6.91631e-90	3.37894e-73
4336407	Os04g0517100	Similar to OSIGBa0145M07.4 protein	1.40635	3.58699	2.66	4.06	4.21	14.56	19.2	11.6	1.28	1.39	1.33	1.33333	15.12	3.64333	1.34622e-06	6.15523e-36
4336551	Os04g0543500	leiomodin-2	1.27846	2.34732	154.48	140.79	145.26	283.44	327.4	240.35	57.67	63.24	55.23	58.7133	283.73	146.843	9.85672e-70	6.5117e-47
4336665	Os04g0562500	uncharacterized LOC4336665	2.43271	3.66134	0.54	0.58	0.91	1.53	1.63	1.22	0.09	0.27	0	0.12	1.46	0.676667	0.00100706	3.91788e-08
4336684	Os04g0565500	Similar to OSIGBa0158F05.8 protein	1.01688	1.5224	46.16	45.89	45.03	64.91	56.8	59.49	21.07	22.7	21.92	21.8967	60.4	45.6933	9.3955e-41	8.54407e-40
4336717	Os04g0571600	Multi antimicrobial extrusion protein MatE family protein	2.68463	3.80555	36.1	35	36.99	77.28	67.2	74.6	5.3	5.75	5.24	5.43	73.0267	36.03	2.43435e-191	4.51844e-214
4336764	Os04g0581000	Similar to Flavanone 3-hydroxylase (Fragment)	1.41341	4.75584	2.41	2.53	2.22	25.09	19.2	23.61	1.07	0.72	0.82	0.87	22.6333	2.38667	1.37414e-05	2.45894e-83
4336798	Os04g0586500	Malectin-like carbohydrate-binding domain domain containing protein	1.2677	2.50864	23.86	22.53	21.43	51.95	48.35	48.79	8.94	9.35	9.03	9.10667	49.6967	22.6067	1.85046e-41	1.09968e-92
4336904	Os04g0604300	Similar to Xyloglucan endotransglucosylase/hydrolase protein 24 precursor (EC 2.4.1.207) (At-XTH24) (XTH-24) (Meristem protein 5) (MERI-5 protein) (MERI5 protein) (Endo-xyloglucan transferase) (Xyloglucan endo-1,4-beta-D-glucanase)	2.53355	5.56513	1.25	0.89	0.72	6.53	8.69	6.24	0.18	0.3	0	0.16	7.15333	0.953333	0.000463221	5.51877e-22
4336947	Os04g0610400	APETALA-2-like transcription Factor, Control of the abscisic acid (ABA)/gibberellin (GA) balanc	1.99608	2.78948	568.95	544.56	483.57	724.6	1149.26	651.77	134.13	135.16	119.28	129.523	841.877	532.36	1.91433e-153	1.95071e-15
4336957	Os04g0611400	Similar to Vacuolar sorting receptor 7 precursor (AtVSR7) (Epidermal growth factor receptor-like protein 3) (AtELP3) (BP80-like protein f) (AtBP80f)	1.47785	1.81788	12.19	13.44	14.21	16.45	16.1	14.15	4.38	4.82	4.65	4.61667	15.5667	13.28	1.45701e-41	1.98015e-31
4337021	Os04g0619400	Protein kinase, core domain containing protein	1.27955	2.94367	24.56	24.62	23.17	68.55	70.97	73.46	9.76	9.05	10.1	9.63667	70.9933	24.1167	1.20776e-38	6.03376e-115
4337127	Os04g0634800	Similar to H0315F07.8 protein	1.48527	2.06448	284.14	281.92	246.2	276.56	553.81	269.62	98.91	94.26	88.84	94.0033	366.663	270.753	2.27791e-77	9.54735e-07
4337129	Os04g0635000	Similar to H0315F07.10 protein	3.81729	4.46975	41.65	41.58	37.03	45.68	82.6	44.21	3.32	3.61	1.38	2.77	57.4967	40.0867	2.00587e-50	3.27218e-16
4337130	Os04g0635100	Similar to H0315F07.12 protein	5.9372	6.94368	20.33	17.6	13.42	28.91	40.95	24.77	0.41	0.27	0.14	0.273333	31.5433	17.1167	2.15333e-21	2.06647e-27
4337133	Os04g0635500	Similar to Wound induced protein (Fragment)	2.0705	2.60953	93.89	96.51	82.5	101.87	151.93	110.27	26.01	17.92	19.38	21.1033	121.357	90.9667	3.6232e-53	1.21761e-32
4337210	Os04g0648400	receptor like protein 21	2.17196	1.99607	1	0.86	1.17	0.78	0.58	1.17	0.13	0.26	0.26	0.216667	0.843333	1.01	6.10851e-05	0.000952785
4337329	Os04g0667600	heavy metal-associated isoprenylated plant protein 39	1.18901	3.00734	82.15	81.62	85.47	270.57	266.02	279.7	30.93	37.27	37.9	35.3667	272.097	83.08	1.82306e-48	3.66251e-134
4337341	Os04g0669200	Similar to Ethylene response factor 2 (Ethylene response factor 3)	1.21394	1.98205	490.24	593.36	556.36	727.72	1222.94	582.87	260.16	235.9	188.27	228.11	844.51	546.653	5.29454e-13	4.80265e-06
4337343	Os04g0669475	Conserved hypothetical protein	1.06224	2.21625	15.99	14.92	13.68	27.71	39.92	23.09	7.31	6.61	6.79	6.90333	30.24	14.8633	4.71316e-18	3.58632e-23
4337417	Os04g0679000	probable polyol transporter 4	1.7437	1.7531	0.49	0.46	0.49	0.34	0.51	0.49	0.15	0.15	0.12	0.14	0.446667	0.48	0.00118775	0.00258026
4337457	Os04g0684900	Component of the CCR4-NOTcomplex, Deadenylase, Deadenylation (poly(A) tail shortening), Development and stress respons	2.5366	3.7813	153.77	153.33	149.73	320.25	387.87	288.69	26.02	27.5	22.82	25.4467	332.27	152.277	8.05685e-243	8.59006e-111
4337461	Os04g0685300	Harpin-induced 1 domain containing protein	1.53922	2.14882	281.44	240.14	258.11	343.9	385.6	372.09	86.59	86.45	87.28	86.7733	367.197	259.897	1.7529e-118	3.15908e-67
4337486	Os04g0688500	Peroxidase (EC 1.11.1.7)	1.18126	1.2328	4.38	4.1	4.75	3.98	3.83	4.97	2.27	1.32	2.07	1.88667	4.26	4.41	5.72123e-07	6.08343e-06
4337596	Os05g0111300	Similar to B22EL8 protein	2.4036	2.22097	200.39	209.98	232.47	198.92	139.63	191.71	40.11	39.07	38.71	39.2967	176.753	214.28	2.36094e-214	1.39937e-65
4337692	Os05g0128200	Hypothetical conserved gene	1.54466	1.72419	427.03	409.22	397.32	412.07	493.92	381.47	140.07	138.73	131.01	136.603	429.153	411.19	5.29989e-161	1.51911e-29
4337962	Os05g0176700	Conserved hypothetical protein	1.39736	1.38731	822.33	838.49	792.4	769.83	893.37	576.14	321.87	292.5	289.83	301.4	746.447	817.74	3.53385e-116	7.18381e-15
4337987	Os05g0181300	uncharacterized LOC4337987	2.55585	3.95105	16.04	17.05	19.54	46.19	39.1	43.56	3.71	2.48	2.48	2.89	42.95	17.5433	3.12207e-37	5.5217e-86
4338091	Os05g0209500	Conserved hypothetical protein	1.41219	1.85526	26.91	29.77	30.45	37.25	37.76	34.72	10.6	9.73	11.47	10.6	36.5767	29.0433	9.94767e-25	1.24009e-27
4338327	Os05g0296200	Conserved hypothetical protein	6.04938	5.96276	0.18	0.35	0.43	0.28	0.19	0.38	0	0	0	0	0.283333	0.32	5.24887e-06	1.30632e-05
4338413	Os05g0322900	WRKY transcription factor, Benzothiadiazole (BTH)-inducible blast resistanc	1.28243	3.85588	49.85	52.84	45.29	247.46	334.66	226.5	20.83	19.56	18.63	19.6733	269.54	49.3267	1.9613e-45	1.50378e-96
4338424	Os05g0324700	Conserved hypothetical protein	1.90142	3.23788	19.13	19.52	17.83	42.24	47.42	42.3	5.49	5.19	4.02	4.9	43.9867	18.8267	8.22341e-21	1.51362e-51
4338491	Os05g0347400	Protein of unknown function DUF640 domain containing protein	1.46272	2.24723	0.72	1.28	0.72	1.24	2	1.05	0.34	0.24	0.38	0.32	1.43	0.906667	0.00647686	2.2251e-05
4338566	Os05g0367400	Thiamin pyrophosphokinase, eukaryotic domain containing protein	1.11409	1.79701	4.1	3.34	3.48	5.81	5.53	4.93	2.15	1.01	1.74	1.63333	5.42333	3.64	9.60165e-05	1.30617e-09
4338633	Os05g0380900	Similar to Polcalcin Jun o 2 (Calcium-binding pollen allergen Jun o 2)	1.61766	2.0723	847.81	881.4	923.39	1119.68	1229.29	1005.7	283.9	285.78	268.42	279.367	1118.22	884.2	1.44498e-209	2.34776e-50
4338739	Os05g0402900	basic 7S globulin	2.6437	5.47914	0.24	0.38	0.28	1.73	2.36	1.8	0.1	0.03	0	0.0433333	1.96333	0.3	0.0073308	5.95903e-12
4338864	Os05g0427900	dnaJ homolog subfamily B member 1-like	1.21805	1.64556	0.87	1.04	0.69	0.73	1.56	0.87	0.31	0.5	0.24	0.35	1.05333	0.866667	0.00011795	2.88027e-05
4339041	Os05g0465000	Conserved hypothetical protein	1.81872	3.77353	1.6	1.58	1.07	5.53	5.26	4.55	0.32	0.21	0.64	0.39	5.11333	1.41667	0.00705858	5.73195e-12
4339092	Os05g0474800	WRKY transcription factor 70	2.78709	3.79802	13.59	13.75	13.37	22.86	32.73	19.51	2.41	1.97	1.33	1.90333	25.0333	13.57	2.10706e-78	1.70873e-50
4339101	Os05g0476700	U-box E3ubiquitin ligase, Positive regulation of cold stress respons	1.57912	2.3696	49.29	51.89	46.86	72.19	93.01	70.48	16.02	16.21	15.81	16.0133	78.56	49.3467	3.04769e-102	1.62341e-46
4339200	Os05g0495700	Similar to Glycerol-3-phosphate dehydrogenase	2.38532	4.31168	8.97	8.95	10.27	33.87	30.75	35.16	1.47	1.84	1.92	1.74333	33.26	9.39667	1.19484e-51	3.65806e-158
4339208	Os05g0497200	AP2/ERF (APETALA2/ethylene-responsive factor) protein, Regulation of spikelet meristem determinancy and floral organ identit	1.44311	2.62586	21.5	23.98	24.29	40.27	66.32	37.72	9.36	7.61	7.91	8.29333	48.1033	23.2567	6.42989e-25	1.42589e-26
4339209	Os05g0497300	Similar to Ethylene response factor 2	1.51217	2.13679	957.1	965.31	929.78	1175.07	1842.14	988.36	337.54	327.44	304.77	323.25	1335.19	950.73	1.12519e-149	3.51488e-09
4339323	Os05g0516700	Conserved hypothetical protein	2.23741	3.88832	5.41	4.86	6.49	15.94	17.53	15.15	1.18	1.13	1.13	1.14667	16.2067	5.58667	2.08194e-21	5.68768e-63
4339451	Os05g0537100	WRKY transcription factor 10	1.10291	3.32047	4.94	5.25	4.61	22.14	22.3	19.33	2.8	1.87	2.01	2.22667	21.2567	4.93333	4.31652e-07	2.31602e-57
4339471	Os05g0541100	IQ calmodulin-binding region domain containing protein	3.11492	4.55607	0.24	0.47	0.36	1.07	0.98	0.64	0.04	0.08	0	0.04	0.896667	0.356667	0.00354286	2.42188e-06
4339496	Os05g0545300	mitogen-activated protein kinase kinase kinase 17	1.96736	3.26848	1.09	0.92	1.09	2.53	2.52	2.01	0.2	0.36	0.2	0.253333	2.35333	1.03333	7.54442e-05	4.26e-13
4339497	Os05g0545400	mitogen-activated protein kinase kinase kinase 18	1.64829	2.66745	40.9	41.91	38.95	68.8	87.59	71.08	13.39	12.15	12.12	12.5533	75.8233	40.5867	1.32451e-89	1.86179e-60
4339502	Os05g0546400	wiskott-Aldrich syndrome protein homolog	1.66686	4.27182	3.38	3.49	4.22	20.05	24.21	17.8	1.13	1.06	1.2	1.13	20.6867	3.69667	3.72726e-07	4.61874e-49
4339544	Os05g0552800	Conserved hypothetical protein	2.09506	2.73592	40.7	43.51	43.15	53.29	78.56	49.8	9.21	10.63	9.06	9.63333	60.55	42.4533	1.93513e-105	1.03552e-38
4339562	Os05g0555700	Conserved hypothetical protein	1.49297	1.49212	65.2	65.89	56.8	50.57	74.75	46.59	20.48	21.88	22.51	21.6233	57.3033	62.63	2.40825e-50	1.16935e-12
4339665	Os05g0571200	Similar to WRKY transcription factor 19	2.43945	3.60899	3.19	4.04	4.43	7.72	9.51	6.89	0.7	0.97	0.42	0.696667	8.04	3.88667	9.55619e-11	2.16515e-22
4339701	Os05g0577500	EF-Hand type domain containing protein	2.69138	3.80507	2.47	2.64	2.27	4.56	6.01	4.12	0.51	0.1	0.5	0.37	4.89667	2.46	2.66935e-10	5.15125e-19
4339737	Os05g0582600	Peptidase S10, serine carboxypeptidase family protein	3.59065	8.35358	0.48	0.55	0.81	13.95	17.56	14.56	0.04	0.04	0.07	0.05	15.3567	0.613333	4.10333e-05	4.20903e-29
4339878	Os06g0109200	Protein of unknown function DUF6, transmembrane domain containing protein	1.545	3.71672	3.63	3.32	4.39	17.13	11.44	19.44	1.09	1.31	1.36	1.25333	16.0033	3.78	2.43746e-09	5.57744e-54
4339974	Os06g0127100	Dehydration-responsive element-binding protein 1C	4.10037	6.40807	3.78	3.06	3.03	13.98	17.11	13.99	0.31	0.25	0	0.186667	15.0267	3.29	2.74761e-13	2.81546e-34
4340083	Os06g0142200	Early nodulin	1.94506	1.84879	0.89	1.44	1.22	1.13	0.92	1.05	0.41	0.32	0.16	0.296667	1.03333	1.18333	0.00308992	0.00833534
4340188	Os06g0158100	Similar to WRKY transcription factor 63	1.54663	2.01545	3.55	3.62	2.95	4.28	4.99	3.64	1.25	0.91	1.2	1.12	4.30333	3.37333	9.43082e-17	4.35075e-18
4340377	Os06g0192800	Similar to RING-H2 finger protein ATL1R (RING-H2 finger protein ATL8)	1.55506	2.34798	58.9	56.03	57.08	96.46	92.56	87.56	19.25	18.83	18.69	18.9233	92.1933	57.3367	1.28884e-79	1.91836e-75
4340480	Os06g0215100	Protein of unknown function DUF1645 family protein	1.3754	1.97948	6.23	4.91	6.06	8.03	9.37	6.67	2.32	2.07	2.03	2.14	8.02333	5.73333	9.54074e-13	3.06737e-17
4340553	Os06g0226700	Similar to PCF1	1.12848	1.34846	5.44	4.48	5.09	5.46	5.99	4.69	1.99	2.49	2.17	2.21667	5.38	5.00333	4.25239e-11	4.14501e-10
4340617	Os06g0239200	Conserved hypothetical protein	1.1617	1.35245	497.96	468.81	509.99	536.46	479.31	553.87	205.87	216.48	218.34	213.563	523.213	492.253	9.31474e-111	2.83945e-46
4340642	Os06g0247000	probable galacturonosyltransferase-like 9	1.49728	1.86425	2.36	2.3	2.1	2.86	2.78	2.47	0.69	0.87	0.76	0.773333	2.70333	2.25333	3.28129e-07	1.485e-09
4340648	Os06g0248500	U box domain containing protein	2.12569	3.54097	52.76	53.01	49.01	118.64	160.07	99.64	12.4	11.34	10.65	11.4633	126.117	51.5933	4.69929e-124	6.27797e-70
4340670	Os06g0255400	Similar to Nudix hydrolase 18, mitochondrial precursor (EC 3.6.1.-) (AtNUDT18)	1.08288	1.42258	486.67	453.21	435.41	527.81	562.29	522.26	207.86	209.53	213.28	210.223	537.453	458.43	1.48257e-72	7.04469e-33
4340797	Os06g0293500	Conserved hypothetical protein	2.27036	3.67485	0.97	0.88	1.03	2.99	1.67	2.49	0.21	0.19	0.18	0.193333	2.38333	0.96	5.23533e-09	1.13171e-23
4341093	Os06g0494400	Multi antimicrobial extrusion protein MatE family protein	1.67703	2.78583	2.26	2.17	2.26	4.8	3.65	5.08	0.73	0.57	0.73	0.676667	4.51	2.23	8.02915e-09	7.52451e-24
4341202	Os06g0530600	VQ domain containing protein	2.33606	3.34797	13.86	16.28	15.68	31.58	34.09	19.16	2.44	4.67	1.67	2.92667	28.2767	15.2733	1.11151e-08	1.38356e-10
4341233	Os06g0542300	Heavy metal transport/detoxification protein domain containing protein	1.40696	3.57422	29.35	24.43	25.04	97.73	133.24	94.11	9.39	10.46	9.01	9.62	108.36	26.2733	5.85444e-25	5.26788e-73
4341263	Os06g0550800	Conserved hypothetical protein	1.02786	1.3306	194.08	194.44	188.64	206.1	270.49	176.36	97.1	92.06	85.31	91.49	217.65	192.387	2.31405e-54	6.07154e-13
4341328	Os06g0565900	probable phospholipid-transporting ATPase 4	1.07493	1.46853	3.11	2.84	2.88	3.99	3	3.88	1.3	1.46	1.3	1.35333	3.62333	2.94333	9.81136e-13	3.22559e-17
4341426	Os06g0594400	Kelch-type beta propeller domain containing protein	1.42711	1.28037	459.96	457.31	441.26	342.19	448.55	337.75	168.77	172.88	147.85	163.167	376.163	452.843	1.59783e-103	2.34489e-14
4341530	Os06g0614100	bZIP transcription factor, bZIP-1 domain containing protein	1.11893	2.10608	1	1.67	1.12	2.65	2.37	1.93	0.29	0.78	0.61	0.56	2.31667	1.26333	0.00294143	2.71764e-09
4341607	Os06g0637500	Similar to MYB transcription factor R2R3 type	1.0789	3.19564	6.97	6.52	5.92	22.53	34.37	19.99	2.76	3.27	2.88	2.97	25.63	6.47	1.29545e-08	2.1649e-37
4341658	Os06g0646100	Conserved hypothetical protein	1.09129	1.26754	1208.96	1189.57	1185.65	1285.26	1318.79	1142.48	586.44	547.79	499.22	544.483	1248.84	1194.73	1.38618e-64	3.09255e-21
4341678	Os06g0649000	WRKY transcription factor WRKY28-like	1.74959	1.77322	3.95	5.88	4.96	4.24	5.58	4.02	1.53	1.41	1.33	1.42333	4.61333	4.93	2.2699e-14	1.01836e-10
4341697	Os06g0652200	heptahelical transmembrane protein ADIPOR2-like	1.38277	2.46146	0.63	1.02	0.88	1.9	1.19	1.94	0.26	0.23	0.46	0.316667	1.67667	0.843333	0.00124234	4.2787e-10
4341816	Os06g0673800	Conserved hypothetical protein	1.678	4.07504	1.39	1.03	1.79	7.6	5.48	7.67	0.35	0.46	0.46	0.423333	6.91667	1.40333	0.000585494	1.1314e-26
4341833	Os06g0676700	Similar to High pI alpha-glucosidase	2.25102	4.25447	1.76	1.62	1.66	6.23	6.15	6.35	0.3	0.32	0.4	0.34	6.24333	1.68	1.84416e-15	2.58249e-63
4341871	Os06g0683400	Small calcium-binding protein with one EF-hand motif, Positive regulation of osmotic and salt toleranc	1.95773	2.67912	869.16	945.21	881.03	1426.45	1347.9	1352.8	219.99	233.63	220.73	224.783	1375.72	898.467	3.13094e-238	6.2088e-141
4342198	Os07g0106200	Similar to Hexose transporter	1.10896	1.48999	34.77	36.66	37.57	47.14	39.34	45.98	17.26	15.43	16.28	16.3233	44.1533	36.3333	1.95359e-45	2.50259e-38
4342246	Os07g0114000	Similar to Protein phosphatase 2C-like	1.57478	2.76466	35.84	38.21	35.65	69.83	99.95	59.08	12.72	12.41	10.56	11.8967	76.2867	36.5667	2.00606e-64	1.57463e-38
4342434	Os07g0157700	Conserved hypothetical protein	1.09435	1.05342	3.82	3.32	3.94	3.49	3.34	3.27	1.33	1.72	1.9	1.65	3.36667	3.69333	0.000387004	0.00209763
4342753	Os07g0225300	OsNAC3 protein	1.5364	2.15701	163.8	151.31	141.55	205.83	238.29	204.91	52.84	54.77	45.07	50.8933	216.343	152.22	4.17638e-75	6.82284e-47
4342844	Os07g0251200	uncharacterized LOC4342844	1.64598	2.55173	41.55	40.93	43.55	64.84	82.87	69.89	11.35	15.25	12.44	13.0133	72.5333	42.01	1.15069e-56	4.07807e-47
4343201	Os07g0471300	protein argonaute 18-like	1.65819	3.93693	1.86	1.48	1.68	7.89	6.01	9	0.41	0.55	0.59	0.516667	7.63333	1.67333	1.07274e-12	3.62606e-77
4343273	Os07g0491800	cytochrome P450 716B1	2.30892	2.27592	1.27	1.78	1.27	1.33	1.2	1.41	0.28	0.21	0.35	0.28	1.31333	1.44	6.04214e-08	3.91508e-07
4343432	Os07g0526400	Polyketide synthase, type III domain containing protein	1.75746	4.37396	1.7	1.87	1.69	8.74	12.23	8.66	0.45	0.53	0.53	0.503333	9.87667	1.75333	6.2102e-07	5.91308e-43
4343460	Os07g0532800	Peptidase A1 domain containing protein	1.50835	3.08956	0.74	0.61	1.04	2.35	1.75	2.59	0.23	0.31	0.27	0.27	2.23	0.796667	0.00320367	6.75939e-13
4343481	Os07g0537900	Similar to SRK3 gene	1.7679	3.37492	0.9	0.77	0.88	2.32	1.85	3.13	0.1	0.28	0.35	0.243333	2.43333	0.85	3.56898e-05	1.074e-18
4343545	Os07g0550600	Transferase family protein	3.54139	3.78611	1.39	2.12	2.07	2.63	1.86	1.68	0.14	0.18	0.14	0.153333	2.05667	1.86	7.07249e-13	1.06457e-13
4343590	Os07g0559700	Similar to Monosaccharide transporter 3	1.02026	2.09378	113.52	114.15	112.21	224.13	212.32	229.2	50.9	56.71	54.88	54.1633	221.883	113.293	6.45173e-69	1.90679e-91
4343682	Os07g0573200	Similar to Adenylyl-sulfate kinase	3.47645	4.15711	4.63	4.86	5.3	7.64	7.64	6.66	0.28	0.56	0.44	0.426667	7.31333	4.93	3.27445e-28	7.54807e-37
4343689	Os07g0573900	arabinogalactan protein 13	1.89076	3.39604	73.88	75.43	94.11	220.62	200.9	219.77	17.42	26.39	19.88	21.23	213.763	81.14	2.10352e-42	2.86759e-103
4343718	Os07g0580200	Conserved hypothetical protein	1.43885	2.39405	2.6	4.6	2.68	5.49	6.27	6.03	0.95	1.02	1.58	1.18333	5.93	3.29333	0.000133601	1.90548e-12
4343758	Os07g0587500	Armadillo-like helical domain containing protein	1.14128	2.03997	15.54	16.8	15.76	25.41	32.19	24.99	7.09	7.13	6.93	7.05	27.53	16.0333	3.38252e-24	3.38267e-30
4344018	Os07g0634400	HAD-superfamily hydrolase, subfamily IA, variant 3 domain containing protein	1.38346	2.46701	2.39	2.59	1.44	5.37	3.52	3.88	1.12	0.5	0.78	0.8	4.25667	2.14	0.00039631	4.21923e-12
4344255	Os07g0673400	Rossmann-like alpha/beta/alpha sandwich fold domain containing protein	1.07568	1.75534	31.49	30.74	30.69	43.6	50.64	43.25	14.98	13.5	14.31	14.2633	45.83	30.9733	5.20198e-23	4.09861e-27
4344282	Os07g0677600	Similar to Cationic peroxidase	2.78363	3.84837	3.56	4.49	4.37	8.55	7.25	8.45	0.44	0.44	0.87	0.583333	8.08333	4.14	1.08262e-15	1.49755e-31
4344298	Os07g0680600	Protein of unknown function DUF3133 domain containing protein	2.11813	3.43123	119.01	120.7	109.97	251.54	307.98	244.5	25.37	25.44	26.09	25.6333	268.007	116.56	3.96159e-263	2.16956e-122
4344340	Os07g0686800	probable serine/threonine-protein kinase PBL2	1.69007	2.72814	3.01	2.01	2.37	4.3	5.47	4.2	0.76	0.71	0.75	0.74	4.65667	2.46333	2.57233e-08	1.22704e-19
4344496	Os08g0113000	Similar to Peroxidase 47 precursor (EC 1.11.1.7) (Atperox P47) (ATP32)	1.27415	1.90395	1.21	1.37	1.56	2.4	1.9	1.65	0.81	0.45	0.4	0.553333	1.98333	1.38	0.00178048	3.5573e-06
4344555	Os08g0124000	Similar to Resistance protein candidate (Fragment)	1.15014	3.06403	0.97	1.23	1.23	3.67	4.35	4.01	0.37	0.72	0.44	0.51	4.01	1.14333	0.000390655	1.17275e-27
4344563	Os08g0125800	Hypothetical conserved gene	2.0045	3.3463	0.4	0.24	0.55	0.88	0.73	1.22	0.04	0.09	0.15	0.0933333	0.943333	0.396667	0.00119225	4.55831e-10
4344624	Os08g0137800	Cupredoxin domain containing protein	3.15407	3.90686	5.08	4.77	5.16	8.83	6.61	8.21	0.26	0.69	0.69	0.546667	7.88333	5.00333	8.80818e-14	5.53745e-21
4344769	Os08g0170700	disease resistance protein Pik-2-like	1.39868	2.68088	0.84	0.86	1.25	2.38	1.73	2.61	0.35	0.24	0.49	0.36	2.24	0.983333	3.45654e-06	5.34125e-22
4345003	Os08g0232700	Exo70 exocyst complex subunit family protein	1.73248	1.95484	94.34	94.77	99.85	110.59	83.25	117.18	28.05	25.59	29.87	27.8367	103.673	96.32	1.74551e-170	2.26232e-60
4345101	Os08g0256700	Conserved hypothetical protein	2.17411	4.65888	1.13	1.75	1.37	5.92	8.85	7.19	0.51	0.23	0.17	0.303333	7.32	1.41667	5.06547e-05	3.11027e-25
4345192	Os08g0293100	Conserved hypothetical protein	2.12828	2.2267	125.11	120.82	118.8	113.59	134.31	112.42	26.65	23.63	30.77	27.0167	120.107	121.577	6.56457e-141	6.70615e-44
4345456	Os08g0386200	WRKY transcription factor 69	2.23683	3.36566	305.44	318.19	294.7	540.54	792.1	505.19	66.16	64.43	58.3	62.9633	612.61	306.11	7.67324e-246	7.16783e-67
4345525	Os08g0404500	C1-like domain containing protein	3.53738	6.76506	1.74	1.68	1.21	14.25	13.32	12.79	0.05	0.24	0.1	0.13	13.4533	1.54333	1.85845e-08	5.51059e-36
4345562	Os08g0412800	Protein of unknown function DUF1262 family protein	1.88306	4.82277	0.7	0.6	0.52	3.72	4.82	4.39	0.17	0.17	0.13	0.156667	4.31	0.606667	0.00409206	1.75178e-21
4345582	Os08g0417000	2OG-Fe(II) oxygenase domain containing protein	1.35364	2.38008	2.98	2.89	3.1	5.52	6.55	4.79	1.22	1.27	0.93	1.14	5.62	2.99	1.26778e-05	2.04555e-14
4345717	Os08g0448000	4-coumarate:coenzyme A ligase, Lignin biosynthesis, Defense against woundin	1.59992	2.68088	6.04	6.34	6.03	11.94	13.06	11.04	2.09	2.27	1.52	1.96	12.0133	6.13667	2.73441e-19	6.36642e-38
4345718	Os08g0448100	Conserved hypothetical protein	1.63029	3.68883	1.97	2.67	2.33	10.81	9.04	7.11	0.44	0.73	1.02	0.73	8.98667	2.32333	0.000126725	3.94936e-24
4345754	Os08g0457100	Conserved hypothetical protein	4.42799	4.51077	1.89	2.56	2.19	1.39	2.36	2.76	0.2	0.1	0	0.1	2.17	2.21333	2.40926e-06	3.70891e-06
4345755	Os08g0457400	Similar to Avr9/Cf-9 induced kinase 1	2.13372	2.92816	1.75	1.82	1.56	2.72	3.02	2.52	0.34	0.4	0.4	0.38	2.75333	1.71	8.00879e-10	2.06631e-17
4345815	Os08g0474000	ethylene-responsive transcription factor ERF109	2.75744	6.3824	2.33	3.36	2.62	27.92	41.84	23.85	0.42	0.3	0.48	0.4	31.2033	2.77	2.73521e-10	5.24883e-57
4345860	Os08g0482600	Cupredoxin domain containing protein	4.86014	5.97416	19.99	20.04	23.05	45.27	36.4	45.8	0.4	0.92	0.79	0.703333	42.49	21.0267	1.2157e-65	7.45195e-94
4345861	Os08g0482700	Cupredoxin domain containing protein	2.12834	1.87204	189.29	182.2	176.51	143.23	142.61	140.05	39.7	42.46	39.54	40.5667	141.963	182.667	1.68453e-183	1.41061e-52
4345973	Os08g0504700	Gibberellin-induced A20/AN1 zinc-finger protein, Negative regulation of GA (gibberellin) -mediated cell elongatio	1.5002	1.98399	756.06	778.64	787.91	1033.2	973.68	1011.31	263.95	269.09	263.51	265.517	1006.06	774.203	7.18486e-220	1.42122e-88
4346094	Os08g0526100	NAD(P)-binding domain containing protein	2.27062	3.29803	28.39	26.21	25.91	51.13	54.63	46.02	5.33	5.39	5.46	5.39333	50.5933	26.8367	2.22829e-117	1.34291e-103
4346190	Os08g0540900	Conserved hypothetical protein	2.19559	2.68282	2.97	3.81	2.28	3.32	4.16	4.3	0.35	0.7	0.88	0.643333	3.92667	3.02	0.000557508	1.68569e-05
4346286	Os08g0556300,	accelerated cell death 11	1.89777	3.19341	2.77	2.89	2.4	5.44	7.74	4.99	0.75	0.67	0.67	0.696667	6.05667	2.68667	4.20932e-06	1.52433e-15
4346585	Os09g0272900	Disease resistance protein domain containing protein	1.38445	1.05188	10.19	12.66	9.36	7.99	9.62	8.7	2.53	3.77	3	3.1	8.77	10.7367	2.26269e-40	2.6275e-13
4346768	Os09g0334500	WRKY transcription factor, Tolerance to phosphate starvation, Regulator of Fe starvation and cold stres	1.47126	2.41608	265.94	257.06	247.1	420.92	553.65	386.86	95.39	90.87	82.92	89.7267	453.81	256.7	1.8837e-108	4.19388e-43
4346779	Os09g0339000	Protein kinase, core domain containing protein	1.31988	1.39671	29.5	27.3	30.1	29.4	26.89	29	11.4	10.6	11.74	11.2467	28.43	28.9667	3.08595e-55	1.05674e-30
4346786	Os09g0341500	uncharacterized LOC4346786	3.34391	6.18883	0.44	0.53	0.44	2.54	3.4	3.43	0.03	0.03	0.07	0.0433333	3.12333	0.47	0.000180591	1.03681e-15
4346795	Os09g0344500	Similar to O-methyltransferase ZRP4 (EC 2.1.1.-	3.03576	3.06888	14.74	15.67	15.54	16.29	13.14	14.5	1.95	1.81	1.76	1.84	14.6433	15.3167	1.10785e-68	6.84234e-52
4346945	Os09g0385700	Zinc finger, AN1-type domain containing protein	1.51191	2.95272	72.26	80	76.29	160.48	267.12	136.53	27.68	25.73	24.32	25.91	188.043	76.1833	1.05202e-67	3.68684e-14
4346993	Os09g0400400	Cinnamyl alcohol dehydrogenase (EC 1.1.1.195)	4.2019	4.87885	0.49	0.38	0.46	0.49	0.87	0.6	0	0	0.07	0.0233333	0.653333	0.443333	0.000338125	2.63374e-05
4346994	Os09g0400500	Serine/threonine protein kinase domain containing protein	1.47945	2.81547	4.79	4.84	4.75	11.36	12.19	10.04	1.75	1.9	1.35	1.66667	11.1967	4.79333	8.42811e-17	3.50611e-43
4347069	Os09g0417600	WRKY transcription factor, Transcriptional repressor, Pathogen defens	1.45725	4.63262	31.1	32.49	27.45	226.69	332.21	192.91	10.85	10.84	10.5	10.73	250.603	30.3467	4.00169e-43	4.50548e-106
4347070	Os09g0417800	WRKY transcription factor, Transcriptional repressor, Pathogen defens	1.04678	5.39555	6.58	7.91	7.02	115.66	168.05	117.9	3.48	3.4	3.22	3.36667	133.87	7.17	7.17484e-08	2.45914e-136
4347125	Os09g0431100	GPCR, family 3, metabotropic glutamate receptor-like protein	1.60754	1.32808	1.94	1.92	1.56	1.11	1.7	1.31	0.69	0.58	0.47	0.58	1.37333	1.80667	5.16242e-11	2.21586e-05
4347234	Os09g0452900	Glycosyl transferase, family 31 protein	1.00281	1.49649	5.48	4.87	6.44	7.17	6.26	8.66	2.61	2.64	2.87	2.70667	7.36333	5.59667	8.47168e-09	4.69166e-15
4347248	Os09g0454600	Similar to Mitochondrial phosphate transporter (Fragment)	1.06509	2.01121	3.42	2.92	3.78	6.42	6.01	5.64	1.74	1.5	1.45	1.56333	6.02333	3.37333	3.03282e-05	7.66706e-16
4347266	Os09g0457900	AP2/ERF transcription factor, Regulation of the internode elongatio	3.75661	5.5528	67.06	74.4	74.44	199.23	298.24	188.81	6.38	5.25	3.86	5.16333	228.76	71.9667	1.27438e-203	2.16443e-124
4347415	Os09g0484200	Hypothetical protein	1.03462	2.40744	4.72	5.62	5.48	10.28	20.47	6.1	3.34	2.42	1.72	2.49333	12.2833	5.27333	4.21492e-05	0.000134717
4347423	Os09g0486500	A20/AN1 zinc-finger protein, Response to multiple biotic stresses, Regulation of abiotic stress response	1.85441	2.2693	724.98	700.87	734.78	928.55	831.11	922.05	197.88	189.47	192.36	193.237	893.903	720.21	6.49142e-304	5.69647e-126
4347445	Os09g0493000	Conserved hypothetical protein	1.73188	3.77442	4.55	6.27	5.29	18.99	24.21	17.86	2.03	1.27	1.41	1.57	20.3533	5.37	3.90167e-09	1.76183e-41
4347520	Os09g0507500	Similar to Peroxidase 55 precursor (EC 1.11.1.7) (Atperox P55) (ATP20a)	2.63258	3.27818	0.65	1.01	0.75	1.02	1.52	0.91	0.05	0.27	0.05	0.123333	1.15	0.803333	0.000479361	1.15827e-05
4347618	Os09g0522000	dehydration-responsive element-binding protein 1B-like	2.40515	3.13936	865.63	985.39	1000.69	1165.36	2131.08	997.2	189.3	181.14	150.86	173.767	1431.21	950.57	1.69848e-82	2.31507e-12
4347619	Os09g0522100	Similar to Dehydration-responsive element-binding protein 1H	3.59442	3.89891	229.93	242.29	229.86	236.93	350.56	204.86	18.86	21.33	16.19	18.7933	264.117	234.027	0	2.1872e-71
4347620	Os09g0522200	DRE-binding protein 1A	3.27896	3.59619	542.92	546.57	526.29	533.75	840.64	460.59	54.64	56.77	50.14	53.85	611.66	538.593	0	6.74644e-24
4347684	Os09g0533600	Similar to Avr9/Cf-9 induced kinase 1	1.05382	2.60731	2.95	2.61	2.4	6.94	8.87	5.65	1.32	0.85	1.55	1.24	7.15333	2.65333	9.54999e-05	1.27665e-19
4347769	Os09g0547500	Lysine decarboxylase-like protein, Response to abiotic stresse	1.16602	1.77487	5.33	4.98	4.04	6.64	6.98	6.71	2.06	2.05	2.1	2.07	6.77667	4.78333	2.30639e-06	1.05556e-12
4347777	Os09g0549300	Flavin-containing monooxygenase FMO family protein	5.13639	6.04762	0.54	0.39	0.24	0.54	0.91	0.57	0	0	0.03	0.01	0.673333	0.39	9.76404e-05	2.45861e-06
4347919	Os09g0571200	C2 domain containing protein	2.72483	3.78685	123.41	119.03	111.5	205.33	273.96	200.08	16.92	19.06	15.99	17.3233	226.457	117.98	1.07874e-200	2.51757e-96
4347962	Os10g0109300	Similar to Peroxidase (EC 1.11.1.7)	2.54063	1.10792	17.55	17.57	16	5.66	6.31	5.6	3.32	2.61	2.59	2.84	5.85667	17.04	1.24531e-61	1.25565e-06
4348009	Os10g0124400	disease resistance protein RGA5-like	1.16741	2.80032	0.76	0.91	0.69	2.49	1.63	2.79	0.31	0.31	0.39	0.336667	2.30333	0.786667	0.00024066	1.47637e-22
4348206	Os10g0180800	Wall-associated kinase, Negative regulation of rice blast resistanc	2.22637	2.14019	44.51	42.86	48.89	44.89	29.62	46.28	8.91	9.49	9.86	9.42	40.2633	45.42	6.19774e-216	2.06776e-52
4348323	Os10g0325400	uncharacterized LOC4348323	1.63122	2.71797	0.87	0.96	0.61	1.78	1.35	1.73	0.26	0.2	0.31	0.256667	1.62	0.813333	0.00574206	2.3882e-07
4348481	Os10g0372800	uncharacterized LOC4348481	2.29676	1.21425	2.68	3.1	3.12	1.69	0.89	1.42	0.47	0.81	0.48	0.586667	1.33333	2.96667	9.5703e-23	0.000280292
4348531	Os10g0391400	Tify domain containing protein	1.01679	3.39518	9.17	10.69	11.25	48.35	58.24	42.16	5.67	3.99	5.26	4.97333	49.5833	10.37	8.77421e-07	1.30178e-53
4348546	Os10g0395000	Protein kinase, core domain containing protein	1.92051	3.19202	3.45	3.32	4.61	7.84	8.6	9.03	0.86	0.85	1.21	0.973333	8.49	3.79333	6.26027e-12	5.31194e-34
4348791	Os10g0456100	Similar to Brn1-like protein	1.00712	2.80023	16.95	17.09	14.23	46.5	66.95	39.56	6.08	9.23	8.01	7.77333	51.0033	16.09	1.42318e-11	4.08393e-33
4348926	Os10g0481500	Similar to Flotillin-like protein 1	2.45134	7.86182	0.22	0.38	0.48	12.07	17.58	12.63	0	0.1	0.1	0.0666667	14.0933	0.36	0.00348398	6.05195e-36
4348959	Os10g0488400	uncharacterized LOC4348959	1.20212	2.02833	3.09	3.62	3.11	5.03	6.98	3.94	1.69	1.18	1.27	1.38	5.31667	3.27333	9.39047e-08	2.2947e-12
4349025	Os10g0499400	CBS domain-containing protein CBSX5	1.12999	1.20445	90.81	92.85	88.61	97.21	87.55	81.56	37.46	42.33	40.9	40.23	88.7733	90.7567	1.89839e-64	1.32095e-21
4349050	Os10g0503300	benzyl alcohol O-benzoyltransferase	1.41309	4.44742	10.13	11.56	10.72	77.76	91.4	75.89	4.11	3.79	3.9	3.93333	81.6833	10.8033	2.15696e-23	1.41827e-149
4349148	Os10g0521900	Similar to Membrane protein	1.68169	4.52466	4.07	4.58	4.32	31.44	22.82	33.08	1.48	1.22	1.22	1.30667	29.1133	4.32333	1.04025e-10	7.90305e-92
4349185	Os10g0527601	uncharacterized LOC4349185	1.8393	2.84435	3.06	3.09	2.7	4.94	5.94	5.58	1.22	0.52	0.66	0.8	5.48667	2.95	1.35576e-10	7.42392e-22
4349238	Os10g0536400	flavanone 3-dioxygenase 2-like	1.30813	2.1084	64.13	68.75	63.31	108.28	104.23	105.04	25.98	26.99	23.85	25.6067	105.85	65.3967	1.96383e-63	4.61044e-69
4349246	Os10g0538200	Peptidase aspartic, catalytic domain containing protein	1.5824	4.27345	1.61	2.47	2.56	11.9	13.95	13.19	0.59	0.92	0.7	0.736667	13.0133	2.21333	6.03934e-06	1.23285e-52
4349343	Os10g0555100	Similar to DNA chromosome 4, ESSA I CONTIG fragment NO. 6 (Glucosyltransferase like protein)	1.09336	2.46409	8.23	7.86	9.7	22.37	16.59	23.5	3.86	3.97	3.87	3.9	20.82	8.59667	1.78821e-15	1.63212e-58
4349374	Os10g0560000	Protein of unknown function DUF828, plant family protein	1.14958	1.84295	5.3	5.2	4.97	7.95	6.69	8.74	2.43	2.05	2.28	2.25333	7.79333	5.15667	2.65331e-08	7.03513e-18
4349404	Os10g0563800	PRA1 family protein B2	2.32969	3.44207	24.67	28.8	29.07	54.6	56.88	53.82	5.17	5.41	5.34	5.30667	55.1	27.5133	4.94742e-59	7.36169e-95
4349449	Os10g0569500	EMI domain-containing protein 1	1.0296	3.1336	3.16	3.71	3.93	15.51	12.16	15.59	1.78	1.45	1.91	1.71333	14.42	3.6	0.000359888	1.88824e-39
4349689	Os11g0133001	putative receptor protein kinase ZmPK1	6.2737	5.52976	0.62	0.72	0.49	0.38	0.24	0.4	0.02	0	0	0.00666667	0.34	0.61	4.43469e-07	2.30485e-05
4349690	Os11g0133100	putative receptor protein kinase ZmPK1	3.33049	4.40436	0.76	0.47	0.42	1.33	0.77	1.19	0.04	0.04	0.08	0.0533333	1.09667	0.55	2.68689e-07	3.19025e-13
4349752	Os11g0144900	Conserved hypothetical protein	2.91325	5.61117	1.03	0.97	1.13	7.55	5.5	5.94	0.13	0.1	0.18	0.136667	6.33	1.04333	1.53755e-14	3.13043e-63
4349814	Os11g0154500	Blast disease-responsive transcription factor, Disease resistanc	2.08517	5.24257	0.83	0.66	0.94	7.93	6.44	5.73	0.17	0.22	0.17	0.186667	6.7	0.81	0.00177212	2.5314e-24
4349896	Os11g0170900	BURP domain-containing protein 17-like	4.09704	6.7515	9.29	10.46	10.42	64.39	45.12	68.99	0.64	0.53	0.53	0.566667	59.5	10.0567	4.32045e-82	8.2207e-193
4350055	Os11g0210600	alcohol dehydrogenase 2	2.89398	3.24793	2.88	2.96	2.27	3.28	3.29	3.06	0.3	0.26	0.49	0.35	3.21	2.70333	2.47266e-15	4.01499e-18
4350130	Os11g0229300	disease resistance protein RPM1	2.04965	3.43586	4.66	4.46	5.32	13.01	9.06	13.35	0.98	1.16	1.23	1.12333	11.8067	4.81333	5.97496e-35	1.12727e-78
4350258	Os11g0267400	Similar to ClpC	1.97849	1.96278	0.54	0.45	0.57	0.52	0.51	0.4	0.17	0.12	0.09	0.126667	0.476667	0.52	1.90785e-05	9.58926e-05
4350299	Os11g0289700	Cytochrome P450 family protein	2.87425	2.58416	1.18	1.06	1.7	0.97	0.56	1.52	0.17	0.07	0.28	0.173333	1.01667	1.31333	1.07634e-08	1.11108e-05
4350401	Os11g0432900	Peptidase S10, serine carboxypeptidase family protein	1.52547	2.69345	2.61	2.36	2.24	5	4.24	5.92	0.98	0.9	0.54	0.806667	5.05333	2.40333	2.05235e-07	4.5515e-22
4350562	Os11g0502700	uncharacterized LOC4350562	1.09483	3.05183	15.18	16.76	14.76	57.77	61.44	48.33	7.52	6.82	6.9	7.08	55.8467	15.5667	9.87112e-12	1.52948e-61
4350669	Os11g0541600	Protein of unknown function DUF247, plant domain containing protein	2.35388	2.1726	0.54	0.43	0.36	0.18	0.34	0.58	0.07	0.11	0.07	0.0833333	0.366667	0.443333	0.00216219	0.0115656
4350737	Os11g0565000	Leucine-rich repeat, N-terminal domain containing protein	1.77917	3.19464	1.45	0.91	0.9	3.04	1.78	3.42	0.34	0.29	0.29	0.306667	2.74667	1.08667	7.07657e-08	4.05105e-25
4350755	Os11g0572200	Exo70 exocyst complex subunit family protein	1.58988	4.72297	0.25	0.45	0.46	3.32	2.86	3.3	0.08	0.06	0.23	0.123333	3.16	0.386667	0.00535988	4.88648e-32
4350850	Os11g0598300	NB-ARC domain containing protein	1.36306	1.9086	1.49	1.29	1.22	1.89	1.53	2.02	0.47	0.45	0.59	0.503333	1.81333	1.33333	1.85261e-10	9.91831e-18
4350958	Os11g0625900	probable LRR receptor-like serine/threonine-protein kinase At3g47570	1.29143	1.54261	0.75	0.69	0.73	0.78	0.72	0.91	0.33	0.31	0.21	0.283333	0.803333	0.723333	0.000131648	1.35275e-05
4351068	Os11g0661800	Concanavalin A-like lectin/glucanase domain containing protein	1.11555	3.03848	8.45	8.66	7.8	27.61	33.06	27.3	3.83	3.61	3.83	3.75667	29.3233	8.30333	3.51757e-20	2.99412e-68
4351076	Os11g0665600	Helix-turn-helix, Fis-type domain containing protein	1.60002	4.68558	9.32	8.17	10.17	62.61	91.99	60.03	2.94	2.83	3.07	2.94667	71.5433	9.22	7.42279e-20	8.15418e-96
4351079	Os11g0666200	Similar to Protein kinase domain containing protein	2.38247	6.08604	0.59	1.11	0.81	10.31	9.65	10.61	0.09	0.22	0.16	0.156667	10.19	0.836667	9.51964e-06	8.59677e-51
4351085	Os11g0669100	Calmodulin binding protein-like family protein	1.13247	1.9247	2.5	2.79	3.46	5.1	4.01	5.01	1.49	1.27	1.09	1.28333	4.70667	2.91667	1.66397e-07	5.91672e-19
4351086	Os11g0670100	cysteine-rich receptor-like protein kinase 21	1.6141	2.66376	0.67	0.66	0.72	1.25	0.89	1.81	0.14	0.34	0.29	0.256667	1.31667	0.683333	3.30273e-05	1.07582e-11
4351094	Os11g0671950	putative receptor-like protein kinase At4g00960	1.37366	1.39887	1.07	0.95	0.93	0.98	1.01	0.78	0.47	0.29	0.35	0.37	0.923333	0.983333	0.000407673	0.00104043
4351391	Os12g0127200	Harpin-induced 1 domain containing protein	1.54527	2.61857	10.57	8.87	6.85	16.84	18.9	15.49	3.45	2.71	2.59	2.91667	17.0767	8.76333	2.42548e-13	1.16644e-33
4351410	Os12g0130300	Similar to Resistance protein candidate (Fragment)	2.64752	3.96245	0.84	0.58	0.58	1.51	1.19	2	0.05	0.13	0.13	0.103333	1.56667	0.666667	4.46554e-08	4.06204e-19
4351455	Os12g0138050	probable calcium-binding protein CML36	1.10714	4.48387	2.91	2.97	3.09	27.35	36.44	21.49	1.51	1.22	1.31	1.34667	28.4267	2.99	0.00335947	4.27592e-44
4351545	Os12g0156100	Similar to NAC-domain containing protein 90 (ANAC090)	2.01611	2.89785	3.69	3.96	3.73	6.75	6.97	5.7	1.24	0.85	0.64	0.91	6.47333	3.79333	5.42189e-11	2.08806e-20
4351553	Os12g0158600	TB2/DP1 and HVA22 related protein family protein	1.80923	2.07322	1.56	2.11	1.99	2.47	1.88	1.98	0.64	0.5	0.43	0.523333	2.11	1.88667	0.000132052	1.83325e-05
4351557	Os12g0159000	Harpin-induced 1 domain containing protein	1.05884	2.18996	118.43	124.65	121.59	252.73	267.8	217.42	57.14	56.59	56.18	56.6367	245.983	121.557	7.87548e-52	6.50082e-53
4351588	Os12g0164600	Protein of unknown function DUF793 family protein	1.73059	2.23915	28.08	29.83	30.7	40.02	42.44	34	9.06	8.86	7.96	8.62667	38.82	29.5367	2.36173e-67	5.54447e-42
4351616	Os12g0169300	disheveled-associated activator of morphogenesis 1	4.62102	6.25022	0.08	0.37	0.04	0.43	0.5	0.41	0	0	0	0	0.446667	0.163333	0.00425957	2.77649e-06
4351628	Os12g0170800	Similar to Citrate binding protein precursor	1.99812	2.13242	2.64	3.03	3.13	3.26	2.63	3.12	0.43	0.78	0.92	0.71	3.00333	2.93333	4.84814e-07	3.61519e-07
4352099	Os12g0424700	Serine/threonine protein kinase domain containing protein	1.92543	3.00484	1.86	1.5	2.4	2.97	5.47	2.59	0.34	0.44	0.68	0.486667	3.67667	1.92	2.41644e-06	1.12271e-11
4352104	Os12g0428000	Similar to senescence-associated protein DIN1	2.01939	2.50198	25.59	24.97	25.07	30.69	37.36	29.35	5.71	6.23	6.16	6.03333	32.4667	25.21	8.19101e-48	1.40653e-37
4352116	Os12g0431100	AAA-ATPase ASD, mitochondrial	1.64592	1.53017	31.86	33.73	29.85	23.76	31.37	26.09	8.99	11.01	9.59	9.86333	27.0733	31.8133	6.60542e-66	2.78555e-18
4352198	Os12g0471100	Similar to ATPase 2	3.07534	5.65389	1.82	1.23	1.04	6.99	6.67	9.2	0.17	0.2	0.1	0.156667	7.62	1.36333	1.47165e-09	2.73514e-39
4352201	Os12g0476200	Sucrose transporter, TAL effector PthXo2-dependent disease susceptibility to bacterial pathoge	1.39555	3.15137	8.02	6.43	7.44	21.39	25.36	21.51	2.9	2.77	2.39	2.68667	22.7533	7.29667	8.46834e-16	3.39719e-60
4352346	Os12g0516000	Conserved hypothetical protein	1.66527	1.79102	188	199.23	213.57	237.61	140.86	236.55	64.31	56.99	63.43	61.5767	205.007	200.267	8.31395e-68	2.47741e-25
4352357	Os12g0518200	WAT1-related protein At5g64700	1.84979	2.16766	4.01	3.04	3.86	4.82	3.04	4.92	0.75	1.07	1.11	0.976667	4.26	3.63667	8.35751e-11	1.66849e-12
4352457	Os12g0547600	calmodulin-binding protein 60 C	1.22963	2.21129	9.06	8.85	9.71	19.4	12.66	19.19	3.92	3.91	3.57	3.8	17.0833	9.20667	5.82924e-24	5.20329e-42
4352498	Os12g0556500	Calmodulin binding protein-like family protein	1.52194	2.54757	1.81	1.84	1.86	3.8	2.83	3.87	0.57	0.57	0.72	0.62	3.5	1.83667	3.00629e-08	7.00904e-22
4352559	Os12g0567300	myb-related protein MYBAS2-like	1.2953	1.13021	4.22	2.6	3.16	2.56	1.71	4.13	1.28	1.09	1.54	1.30333	2.8	3.32667	2.9543e-05	0.00247065
4352619	Os12g0577600	Protein of unknown function DUF1336 domain containing protein	2.21541	2.41074	0.49	0.41	0.33	0.59	0.15	0.62	0.05	0.13	0.08	0.0866667	0.453333	0.41	0.000797445	0.00105639
4352683	Os12g0592900	uncharacterized LOC4352683	3.15907	3.71058	169.16	186.82	169.91	235.98	271.13	203.42	19.38	19.83	18.05	19.0867	236.843	175.297	4.16159e-198	4.63519e-99
4352864	Os12g0631600	Conserved hypothetical protein	1.37867	3.74318	2.83	2.8	2.68	13.43	13.12	13.23	1.24	0.97	0.88	1.03	13.26	2.77	6.70362e-09	3.888e-73
9266041	Os05g0127300	putative serine/threonine-protein kinase-like protein CCR3	1.7931	3.05666	17.32	16.13	15.59	35.2	41.23	32.2	4.4	5.11	4.21	4.57333	36.21	16.3467	6.29855e-69	4.13935e-72
9266067	Os05g0321900	DNA-binding WRKY domain containing protein	1.97361	1.83417	1.02	0.54	0.91	0.78	0.93	0.34	0.14	0.14	0.34	0.206667	0.683333	0.823333	0.000197722	0.00328087
9266754	Os12g0512400	Similar to NB-ARC domain containing protein, expressed	2.88429	3.42403	0.19	0.36	0.25	0.47	0.17	0.41	0.06	0.04	0.02	0.04	0.35	0.266667	0.000226759	1.1828e-05
9266817	Os08g0433500	NAC domain-containing protein 46	3.66066	2.74243	3.99	3.09	3.37	1.58	1.91	1.56	0.35	0.31	0.17	0.276667	1.68333	3.48333	1.0171e-20	4.41521e-09
9266868	Os01g0915900	Conserved hypothetical protein	1.43925	3.12178	5.98	7.73	6.24	19.09	22.02	18.08	2.58	2.24	2.32	2.38	19.73	6.65	2.38595e-14	6.01381e-55
9266916	Os02g0807800	Hypothetical conserved gene	2.55431	3.66399	1.27	1.62	1.61	2.87	3.11	3.03	0.12	0.14	0.48	0.246667	3.00333	1.5	2.43934e-11	3.78166e-23
9266962	Os09g0526500	C2 calcium/lipid-binding region, CaLB domain containing protein	2.43092	4.33712	2.55	3.04	2.27	8.01	11.74	7.28	0.52	0.58	0.31	0.47	9.01	2.62	3.68979e-15	6.93843e-41
9267051	Os04g0685700	Similar to H0723C07.4 protein	1.72678	2.40442	110.28	106.76	107.09	159.83	165.78	154.86	29.69	34.54	30.73	31.6533	160.157	108.043	1.0439e-133	6.57474e-77
9267076	Os05g0468900	Zinc finger, RING/FYVE/PHD-type domain containing protein	1.28534	2.80095	3.58	3.45	2.92	8.78	10.05	7.43	1.38	1.2	1.37	1.31667	8.75333	3.31667	5.47543e-07	8.24272e-28
9267198	Os06g0314501	uncharacterized LOC9267198	2.2036	4.03185	2.69	2.33	2.82	7.08	9.4	9.22	0.78	0.3	0.57	0.55	8.56667	2.61333	1.19027e-12	1.42294e-41
9267263	Os02g0633066	wall-associated receptor kinase 1	1.52289	2.36107	1.99	1.89	2.62	3.58	2.86	4.11	0.78	0.69	0.72	0.73	3.51667	2.16667	5.28486e-11	1.44341e-24
9267529	Os11g0492100	putative disease resistance RPP13-like protein 1	1.23142	1.82174	3.82	3.78	4.52	6.77	4.39	5.96	1.79	1.68	1.52	1.66333	5.70667	4.04	2.47768e-19	8.45378e-26
9267535	Os02g0270800	subtilisin-like protease SBT3.3	2.53298	3.07663	0.33	0.4	0.24	0.51	0.33	0.49	0.11	0.03	0.03	0.0566667	0.443333	0.323333	0.00198922	0.00011361
9267565	Os04g0529600	Lanthionine synthetase C-like family protein	1.835	2.41071	0.77	0.64	0.52	1.04	0.76	0.88	0.16	0.24	0.12	0.173333	0.893333	0.643333	0.00279746	4.75472e-05
9267730	Os08g0485800	Barwin-related endoglucanase domain containing protein	1.63775	1.65203	2.43	2.66	2.77	2.5	2.23	2.67	1.35	0.92	0.17	0.813333	2.46667	2.62	0.000358203	0.00142857
9267740	Os05g0399800	Leucine-rich repeat, N-terminal domain containing protein	3.00239	3.00445	0.8	0.46	1.23	0.93	0.66	0.73	0.13	0.07	0.1	0.1	0.773333	0.83	3.25408e-06	4.05094e-06
9267858	Os06g0249350	Conserved hypothetical protein	2.13969	3.83125	1.2	1.56	1.02	4.15	4.21	2.94	0.37	0.09	0.37	0.276667	3.76667	1.26	0.00250815	2.91952e-10
9267892	Os11g0226933	disease resistance protein RPM1	1.32668	1.68495	36.74	35.9	40.77	50.96	32.89	52.96	13.14	14.51	16.16	14.6033	45.6033	37.8033	4.58761e-73	2.0855e-30
9267897	Os01g0558700	Conserved hypothetical protein	1.46977	1.78886	3.17	3.14	3.09	3.15	4.46	3.16	1.03	1.11	1.15	1.09667	3.59	3.13333	1.14986e-08	3.87361e-09
9268399	Os06g0683700	Similar to wound induced protein	2.43568	4.72594	2.08	2.97	2.22	9.74	12.75	10.3	0.53	0.26	0.52	0.436667	10.93	2.42333	0.000135716	1.09952e-18
9268563	Os09g0255300	uncharacterized LOC9268563	2.26672	2.47799	2.34	2.76	2.83	2.67	2.88	2.98	0.49	0.55	0.55	0.53	2.84333	2.64333	7.76775e-21	4.84436e-21
9268622	Os01g0781600	putative disease resistance RPP13-like protein 1	1.04503	1.24934	1.87	2.02	2.42	2.1	1.59	3.15	0.93	1.33	0.7	0.986667	2.28	2.10333	5.08291e-08	1.92475e-06
9268836	Os01g0821300	probable WRKY transcription factor 4	4.2414	9.98993	0.39	0.14	0.21	11.33	15.15	10.14	0	0	0.04	0.0133333	12.2067	0.246667	0.0028204	8.00338e-17
9268845	Os02g0584700	Heavy metal transport/detoxification protein domain containing protein	1.80064	2.79017	63.16	66.02	62.49	112.73	133.27	104.92	19.1	16.85	17.47	17.8067	116.973	63.89	9.05162e-71	5.84069e-62
9268992	Os06g0560300	NAC domain-containing protein 75	1.19461	1.11017	1.06	1.1	0.8	0.98	0.82	0.8	0.41	0.36	0.48	0.416667	0.866667	0.986667	0.000563508	0.00318059
9269034	Os02g0251800	VQ domain containing protein	2.15732	2.66351	54.08	54.63	63.85	83.97	64.4	80.42	14	14.45	9.04	12.4967	76.2633	57.52	6.3198e-51	2.6156e-48
9269077	Os11g0156600	putative HVA22-like protein g	1.40986	3.06975	3.15	4.07	3.3	10.25	10.15	10.5	1.02	1.49	1.33	1.28	10.3	3.50667	8.65462e-07	1.69483e-34
9269460	Os11g0210201	Conserved hypothetical protein	2.14326	3.83201	39.54	42.2	42.51	136.27	102.47	135.86	10.17	9.31	7.84	9.10667	124.867	41.4167	2.52518e-46	1.67176e-119
9269597	Os11g0474500	uncharacterized LOC9269597	3.93373	8.10856	0.27	0.1	0.2	3.87	2.98	2.81	0	0.03	0	0.01	3.22	0.19	0.00713889	1.86518e-11
9269673	Os01g0845100	uncharacterized LOC9269673	1.28128	2.79035	3.87	4.08	3.01	7.55	13.22	7.7	1.4	1.45	1.53	1.46	9.49	3.65333	6.67948e-10	1.43063e-24
9269675	Os02g0703600	abscisic acid 8'-hydroxylase 1-like	2.48605	4.50093	40.11	40.9	37.8	144.99	145.02	156.66	6.82	7.2	6.56	6.86	148.89	39.6033	3.84766e-130	1.04512e-264
9269766	Os12g0510750	Conserved hypothetical protein	2.40993	3.90716	25.33	26.56	23	59.12	82.05	52.77	5.6	4	4.08	4.56	64.6467	24.9633	6.06748e-68	2.61028e-68
9270027	Os10g0390701	uncharacterized LOC9270027	1.57396	1.89497	2.68	2.24	3.15	3.5	2.71	3.2	0.96	1.01	0.65	0.873333	3.13667	2.69	8.33506e-06	1.54236e-07
9270249	Os11g0491600	putative disease resistance protein RGA3	3.00595	2.82809	0.37	0.26	0.43	0.3	0.2	0.39	0.01	0.05	0.06	0.04	0.296667	0.353333	1.37378e-11	1.28565e-08
9270536	Os03g0193075	Similar to Yippee-like protein OJ1003C07.11	1.77745	2.50206	5.12	4.44	5.22	8.84	6.04	7.97	0.95	1.88	1.36	1.39667	7.61667	4.92667	6.83974e-07	1.47624e-12
9270797	Os06g0239000	metalloendoproteinase 2-MMP	1.7875	3.11681	3.44	2.91	3.03	6.71	9.02	5.9	0.6	1.03	1	0.876667	7.21	3.12667	5.64724e-12	4.70438e-27
9271002	Os09g0357250	serine/arginine repetitive matrix protein 1	3.22372	3.00624	0.64	0.52	0.53	0.52	0.17	0.7	0.06	0.06	0.06	0.06	0.463333	0.563333	0.00196656	0.00854391
9271392	Os01g0601700	receptor-like protein EIX2	1.75687	3.06761	0.46	0.25	0.44	1.21	0.59	0.87	0.08	0.15	0.11	0.113333	0.89	0.383333	0.00108592	2.60701e-10
9271618	Os03g0723700	uncharacterized LOC9271618	1.49077	2.91415	35.14	34.59	32.91	67.11	124.31	58.02	12.3	11.44	11.7	11.8133	83.1467	34.2133	5.15335e-47	4.56113e-12
9271957	Os05g0181700	Conserved hypothetical protein	2.85603	3.72688	148.13	150.68	147.9	262.01	233.52	265.72	21.7	20.67	17.53	19.9667	253.75	148.903	3.55711e-218	2.13313e-186
9272107	Os06g0278000	carboxyl-terminal peptidase, putative, expressed	4.61942	5.92794	0.26	0.22	0.13	0.56	0.41	0.43	0	0	0	0	0.466667	0.203333	0.00258257	1.43115e-05
9272243	Os08g0173300	Small peptides, Anti-herbivore defense response, Response to wounding and oral secretio	2.55868	3.88528	53.78	58.47	60.56	142.12	135.6	124.08	9.88	9.71	8.87	9.48667	133.933	57.6033	1.09754e-105	5.65934e-143
9272359	Os05g0440900	Protein of unknown function DUF623, plant domain containing protein	1.32311	1.14029	1.55	1.57	1.15	1.72	0.82	1.01	0.4	0.76	0.5	0.553333	1.18333	1.42333	0.000309779	0.00870605
9272461	Os11g0565920	receptor-like protein EIX1	1.41328	2.32404	0.88	0.76	1.02	1.87	1.23	1.58	0.23	0.39	0.34	0.32	1.56	0.886667	1.67982e-05	2.51473e-13
9272507	Os12g0215950	receptor like protein 26	1.23664	2.42873	2.01	1.69	2.26	4.76	2.9	5.14	0.74	0.8	0.93	0.823333	4.26667	1.98667	2.07511e-09	5.12596e-27
9272536	Os01g0768333	Auxin responsive SAUR protein family protein	2.20692	3.8581	12.77	14.62	12.95	43.78	34.07	40.56	2.02	2.92	3.56	2.83333	39.47	13.4467	1.35454e-22	3.57049e-72
107275451	Os10g0496400	protein PXR1	1.71315	2.23395	16.15	14.85	11.38	14.47	27.29	13.63	4.68	4.93	2.97	4.19333	18.4633	14.1267	5.45398e-10	4.52691e-10
107275705	Os01g0365000	wall-associated receptor kinase 3	2.59063	2.91086	0.31	0.38	0.33	0.48	0.43	0.27	0.08	0.04	0.05	0.0566667	0.393333	0.34	0.000193916	4.26624e-05
107276160	Os08g0360300	protein SAR DEFICIENT 1	1.54949	5.13093	1.02	1.18	1.32	13.35	10.53	15.45	0.23	0.39	0.54	0.386667	13.11	1.17333	8.92608e-05	1.37061e-68
107277300	Os01g0670300	putative receptor protein kinase ZmPK1	3.12465	2.51592	0.29	0.1	0.17	0.12	0.11	0.11	0	0.04	0.02	0.02	0.113333	0.186667	0.000243853	0.0077831
107277318	Os11g0664400	Hypothetical conserved gene	1.40013	3.71962	1.61	2.78	2.35	9.13	12.66	9.16	0.75	0.74	0.99	0.826667	10.3167	2.24667	1.37054e-05	4.50946e-38
107277552	Os01g0311100	Similar to RING-H2 finger protein ATL2L	1.43236	1.26551	48.03	47.55	43.18	36.56	45.35	31.85	18.65	16.42	14.78	16.6167	37.92	46.2533	2.65305e-48	2.16708e-11
107277568	Os07g0585900	Hypothetical conserved gene	1.31843	1.6955	9.5	8.87	7.83	9.61	14.29	7.18	3.43	3.52	3.25	3.4	10.36	8.73333	4.67922e-13	1.55012e-09
107277624	Os03g0648600	Similar to Zinc finger, C3HC4 type family protein, expressed	3.61103	5.06561	0.94	0.8	0.8	2	2.54	1.87	0.07	0.13	0	0.0666667	2.13667	0.846667	0.000324128	5.28193e-08
107277683	Os03g0730200	Hypothetical conserved gene	2.10902	4.17623	0.42	1.15	1.42	3.32	4.66	3.48	0.25	0.33	0.08	0.22	3.82	0.996667	0.00667974	2.17242e-11
107277966	Os08g0457300	Hypothetical conserved gene	3.11506	3.79199	12.97	14.34	11.64	20.18	18.06	19.78	1.84	1.62	0.91	1.45667	19.34	12.9833	5.50658e-27	7.3952e-39
107278025	Os08g0173000	translation initiation factor IF-2	4.47877	5.94629	9.92	10.91	12.05	29.77	29.23	25.15	0.56	0.32	0.55	0.476667	28.05	10.96	2.39958e-31	2.45097e-54
107278046	Os02g0584600	disease resistance protein Pik-1-like	1.34731	3.10841	6.49	5.55	6.59	20.27	19.02	19.31	2.58	2.65	1.87	2.36667	19.5333	6.21	2.54871e-06	1.40155e-35
107278106	Os04g0366800	wall-associated receptor kinase 3	2.85829	4.48951	0.12	0.17	0.23	0.63	0.25	0.66	0	0.02	0.05	0.0233333	0.513333	0.173333	0.00300898	2.09238e-07
107278138	Os06g0118900	Hypothetical conserved gene	1.17008	2.24615	2.93	1.91	2.76	5.88	5.44	3.47	1.06	1.77	0.44	1.09	4.93	2.53333	0.00165785	8.13062e-09
107278163	Os01g0195300	Hypothetical conserved gene	2.46154	3.92687	11.5	14.62	11.2	30.05	35.01	30.24	2.37	2.5	1.71	2.19333	31.7667	12.44	4.74098e-28	3.40411e-65
107278201	Os05g0472000	Similar to LSH6 (LIGHT SENSITIVE HYPOCOTYLS 6)	3.08581	4.60901	1.43	1.18	1.14	2.85	4.38	2.67	0.14	0.1	0.19	0.143333	3.3	1.25	5.39898e-07	3.02957e-15
107278476	Os07g0566150	Hypothetical conserved gene	2.28862	3.31977	145.23	140.79	140.53	256.9	350.15	189.77	31.62	28.84	24.23	28.23	265.607	142.183	6.86482e-148	2.34117e-50
107278584	Os01g0137200	cysteine-rich receptor-like protein kinase 21	1.2003	1.33012	0.71	0.66	0.77	1.01	0.56	0.65	0.3	0.32	0.3	0.306667	0.74	0.713333	0.00141234	0.00132484
107278601	Os01g0183850	Conserved hypothetical protein	2.30923	4.69084	8.69	7.52	7.73	38.17	43.99	32.8	1.39	1.43	1.87	1.56333	38.32	7.98	1.70219e-26	1.45558e-91
107278602	Os08g0229601	Hypothetical conserved gene	1.70283	3.07651	2.8	3.5	2.67	7.34	6.33	8.07	0.69	1.03	0.95	0.89	7.24667	2.99	1.2713e-13	3.76575e-47
107278616	Os09g0446700	Conserved hypothetical protein	1.77363	2.38082	6.71	5.79	7.63	11.72	9.08	7.67	1.96	2.26	1.48	1.9	9.49	6.71	4.12178e-11	3.02564e-16
112938650	Os01g0278000	calmodulin-binding protein 25-like	1.88381	2.72146	67.88	65.36	61.13	97.87	131.18	89.95	17.2	18.39	15.53	17.04	106.333	64.79	5.14681e-81	1.5564e-45
Note: TS10 represents Xa7-OE-1, while TS28 represents Xa7-OE-2.

## Sheet: Table S2
Down-regulated DEGs
Gene ID	RAP locus	Gene annotation	log2 (TS10 / ZH11)	log2 (TS28 / ZH11)	TS10_A FPKM	TS10_B FPKM	TS10_C FPKM	TS28_A FPKM	TS28_B FPKM	TS28_C FPKM	ZH11_A FPKM	ZH11_B FPKM	ZH11_C FPKM	ZH11 Average FPKM	TS28 Average FPKM	TS10 Average FPKM	P-value(TS10/ZH11)	P-value(TS28 / ZH11)
4324213	Os01g0605700	MtN3 and saliva related transmembrane protein family protein	-1.52679	-1.28096	2.64	3.15	3.3	4.24	2.02	3.96	8.03	8.05	9.41	8.49667	3.40667	3.03	8.9622e-14	3.00805e-07
4324653	Os01g0221600	Aluminum-activated malate transporter, Malate-permeable anion channel, Facilitation of malate efflux from cell	-1.56003	-1.25236	3.6	3.12	3.7	4.01	3.06	5.03	9.7	9.99	10.07	9.92	4.03333	3.47333	4.00987e-35	7.05553e-14
4325252	Os01g0213800	Plant-specific transcription factor, miR319 target gen	-2.25909	-1.79067	0.09	0.11	0.09	0.23	0.13	0.02	0.65	0.28	0.46	0.463333	0.126667	0.0966667	0.000149118	0.00584584
4325536	Os01g0209500	RNA recognition motif containing protein, putative, expressed	-1.31391	-1.02946	0.27	0.36	0.43	0.46	0.18	0.58	0.8	0.77	0.98	0.85	0.406667	0.353333	7.98294e-05	0.00694684
4325999	Os01g0124000	Similar to Bowman Birk trypsin inhibitor	-3.97674	-2.32892	39.04	40.8	40.87	125.22	105.67	121.74	601.05	616.75	626.78	614.86	117.543	40.2367	0	1.8149e-132
4326058	Os01g0943800	Similar to cDNA, clone: J100054L12, full insert sequence	-1.21289	-1.32258	38.1	40.01	42.81	39.32	23.4	43.01	86.64	92.42	92.29	90.45	35.2433	40.3067	7.90068e-95	4.45159e-17
4326803	Os01g0339500	Similar to No apical meristem protein	-1.66938	-1.80244	5.98	7.56	5.89	4.13	7	5.17	19.63	20.8	19.72	20.05	5.43333	6.47667	7.71632e-57	9.46191e-19
4327032	Os01g0763200	TCP family transcription factor, Strigolactone and cytokinin controlled mesocotyl elongation in darknes	-1.42712	-1.01471	11.22	11.2	9.5	11.76	16	11.3	29.09	27.01	27.16	27.7533	13.02	10.64	9.9237e-48	2.89053e-08
4328654	Os02g0202200	SPX domain-containing protein, Pi-dependent inhibition of phosphate starvation responses, Negative regulation of leaf inclinatio	-1.22927	-1.83256	48.37	46.61	45.28	25.61	34.31	24.96	109	107.69	102.17	106.287	28.2933	46.7533	1.3403e-73	6.56792e-27
4329175	Os02g0323600	Similar to Cytochrome P450-like protein	-1.92323	-1.60726	2.16	2.11	2.25	2.53	2.38	2.64	7.88	8.18	7.86	7.97333	2.51667	2.17333	6.06812e-36	5.39695e-20
4329294	Os02g0460200	Similar to OSIGBa0131F24.5 protein	-1.20237	-1.75024	41.75	41.91	40.66	27.9	24.07	27.32	85.39	97.97	94.23	92.53	26.43	41.44	2.68395e-61	2.27413e-51
4329468	Os02g0514500	glycerophosphodiester phosphodiesterase GDPD1, chloroplastic	-1.24923	-2.39199	11.67	12.3	13.92	6.04	3.92	6.15	27.32	29.17	30.81	29.1	5.37	12.63	5.66528e-43	6.95634e-55
4329728	Os02g0571300	Terpenoid synthase domain containing protein	-1.01695	-1.09898	0.45	0.78	0.54	0.58	0.45	0.55	1.01	1.32	1.17	1.16667	0.526667	0.59	0.000396583	0.000486962
4329729	Os02g0571800	Terpene synthase-like domain containing protein	-1.15674	-2.13534	0.6	0.83	0.74	0.42	0.24	0.36	1.48	1.65	1.54	1.55667	0.34	0.723333	1.58232e-06	1.38586e-11
4330914	Os02g0778900	Peptidase S8, subtilisin-related domain containing protein	-1.43417	-1.34847	3.19	3.71	3.41	3.67	2.27	4.34	8.26	8.94	9.82	9.00667	3.42667	3.43667	2.16132e-15	2.01395e-09
4331302	Os03g0103200	Similar to Physical impedance induced protein	-1.6193	-3.00773	385.95	363.96	361.32	126.25	134.68	132.55	1086.93	1105.4	1125.36	1105.9	131.16	370.41	4.98524e-216	1.0818e-155
4331303	Os03g0103300	Hybrid proline- or glycine-rich protein, Controll of low-temperature germinability, Pre-harvest sprouting resistanc	-1.6042	-1.6741	8.01	6.31	7.21	5.69	5.24	8.27	22.46	21.53	19.46	21.15	6.4	7.17667	4.23882e-32	1.19396e-19
4331501	Os03g0130300	Similar to Cp-thionin	-3.03282	-2.704	6.7	9.84	10.2	9.68	12.11	9.22	77.46	69.06	66.68	71.0667	10.3367	8.91333	2.08568e-57	2.70522e-36
4332162	Os03g0233000	Protein of unknown function DUF607 family protein	-1.15939	-1.73399	2.99	2.82	3.12	1.71	2.4	1.4	5.69	7.24	6.41	6.44667	1.83667	2.97667	3.96546e-10	5.77484e-11
4332195	Os03g0238600	Similar to Purple acid phosphatase	-1.20191	-1.27085	10.61	12.12	10.98	10.08	9.92	9.87	24.2	24.35	26.68	25.0767	9.95667	11.2367	1.03034e-37	1.13598e-21
4332218	Os03g0242300	Hypothetical protein	-1.11457	-1.33242	3.06	3.52	3.09	2.44	2.65	2.63	6.32	6.97	7.02	6.77	2.57333	3.22333	2.17839e-12	1.12657e-11
4332483	Os03g0287400	Similar to LOB domain protein 4	-1.63927	-5.84707	0.26	0.57	0.51	0	0	0.06	1.81	0.9	1.34	1.35	0.02	0.446667	0.00166369	5.90635e-06
4332597	Os03g0305600	Mitochondrial import inner membrane translocase, subunit Tim17/22 family protein	-1.2508	-1.15583	1.55	2.1	2.45	2.68	1.55	1.87	5.1	4.41	4.57	4.69333	2.03333	2.03333	1.59211e-05	0.000292146
4332998	Os03g0386800	serine carboxypeptidase 24	-1.46121	-2.03145	0.79	0.89	0.82	0.78	0.28	0.52	2.04	2.66	1.98	2.22667	0.526667	0.833333	8.43004e-07	7.57486e-08
4333361	Os03g0593100	Conserved hypothetical protein	-1.32544	-2.0605	6.24	4.75	6.32	4.36	1.84	3.6	15.54	12.71	13.81	14.02	3.26667	5.77	2.09072e-13	6.98315e-16
4334013	Os03g0734100	Conserved hypothetical protein	-1.27217	-4.29416	3.68	4.17	5.62	1.23	0.17	0.17	12.28	10.33	8.97	10.5267	0.523333	4.49	1.15577e-05	2.20997e-13
4334948	Os04g0116200	Protein of unknown function DUF827, plant family protein	-2.35205	-2.22515	3.22	4.51	3.77	3.42	4.91	3.21	19.67	18.98	18.26	18.97	3.84667	3.83333	1.08701e-72	1.22091e-28
4334987	Os04g0127100	subtilisin-like protease SBT3.8	-1.61868	-3.5785	3.03	3.13	3.78	0.77	0.48	1.12	9.48	9.92	10.24	9.88	0.79	3.31333	6.79301e-42	2.88356e-64
4335782	Os04g0412500	Similar to OSIGBa0134P10.2 protein	-1.0817	-1.88422	32.63	36.06	35.25	19.2	16.76	19.62	72.18	70.02	71.09	71.0967	18.5267	34.6467	1.51935e-53	1.79254e-62
4336297	Os04g0498900	Similar to N-acetyltransferase ESCO1	-1.60078	-4.52256	0.29	0.39	0.15	0.08	0.05	0	0.74	0.64	0.93	0.77	0.0433333	0.276667	0.00634114	0.000104686
4336794	Os04g0585900	Protein of unknown function DUF581 family protein	-2.56049	-2.32553	0.91	0.79	0.75	0.8	1.21	0.64	4.84	4.54	4.64	4.67333	0.883333	0.816667	4.70075e-18	1.31196e-12
4336795	Os04g0586000	Protein of unknown function DUF581 family protein	-1.66953	-1.41361	16.38	15.95	13.32	16.55	15.59	18.69	46.59	50.92	43.51	47.0067	16.9433	15.2167	1.10916e-45	3.72209e-22
4337600	Os05g0112800	Protein of unknown function DUF26 domain containing protein	-1.11815	-1.27228	2.87	3.58	4.13	3.25	3.04	2.51	7.85	7.4	6.99	7.41333	2.93333	3.52667	8.26166e-09	3.72416e-08
4338883	Os05g0432200	Similar to Gibberellin-regulated protein 2 precursor	-3.45332	-4.96549	0.32	0.31	0.32	0.21	0	0.1	4.57	2.31	3.16	3.34667	0.103333	0.316667	1.29916e-08	1.45472e-07
4339750	Os05g0585400	Similar to Protein ABIL1	-1.05461	-1.30555	0.62	0.74	0.87	0.53	0.54	0.75	1.87	1.28	1.33	1.49333	0.606667	0.743333	0.00302083	0.00137321
4340390	Os06g0196200	Conserved hypothetical protein	-1.65564	-1.56591	0.48	1.02	0.71	0.87	0.98	0.31	1.99	3.09	1.66	2.24667	0.72	0.736667	0.000285002	0.00233524
4340653	Os06g0250600	Outward Shaker K<sup>+</sup> channel, K<sup>+</sup> release by guard cells for stomatal closure, K<sup>+</sup> translocation toward the shoot	-1.053	-1.26353	3.98	4.09	4.16	2.78	3.77	3.2	8.15	7.96	8.47	8.19333	3.25	4.07667	5.87722e-22	1.0855e-12
4341009	Os06g0367500	prefoldin, putative, expressed	-1.12227	-1.83381	1.48	1.61	1.37	0.56	1.16	0.76	2.87	3.29	3.24	3.13333	0.826667	1.48667	3.65054e-05	3.47658e-07
4341465	Os06g0603600	SPX domain-containing protein, Phosphate (Pi) homeostasis, Negative regulation of leaf inclinatio	-1.04682	-1.60779	24.11	21.94	27.36	17.44	11.54	17.71	50.91	47.11	48.85	48.9567	15.5633	24.47	2.48647e-36	3.64019e-30
4342253	Os07g0115500	uncharacterized LOC4342253	-1.06708	-1.52455	45.69	45.33	45.56	33.47	29.71	29.28	98.17	94.55	85.07	92.5967	30.82	45.5267	1.8877e-31	7.62853e-28
4342381	Os07g0142900	Aldo/keto reductase family protein	-1.33056	-1.23367	250.14	255.67	249.48	261.75	224.92	267.21	614.91	594.29	633.53	614.243	251.293	251.763	5.5606e-172	2.07461e-41
4343010	Os07g0412100	Similar to Granule-bound starch synthase Ib, chloroplast precursor (EC 2.4.1.21) (Fragment)	-1.21873	-1.01428	3.38	3.03	2.93	4.2	1.99	3.99	7.03	6.37	7.67	7.02333	3.39333	3.11333	4.72935e-21	1.13871e-06
4343053	Os07g0429700	Similar to Thionin-like peptide	-1.46633	-2.09322	18.33	15.16	18.72	13.19	9.11	9.2	50.69	46.6	42.52	46.6033	10.5	17.4033	6.46484e-28	1.62214e-28
4344094	Os07g0645300	protein DMP2	-1.93715	-1.46384	1.06	1.12	1.51	1.58	2	1.13	4.18	4.98	4.52	4.56	1.57	1.23	9.38949e-10	1.47516e-05
4344197	Os07g0663600	Short-chain dehydrogenase/reductase SDR domain containing protein	-1.36833	-1.24192	0.71	0.64	0.83	0.65	0.95	0.59	1.96	2.07	1.42	1.81667	0.73	0.726667	0.000662258	0.00487502
4344279	Os07g0677300	Peroxidase	-1.11273	-2.69475	6.27	5.58	5.55	1.81	1.64	1.97	10.99	13.59	11.89	12.1567	1.80667	5.8	5.80138e-22	4.25744e-52
4344574	Os08g0127900	Similar to Globulin 1 (Fragment)	-2.97687	-6.49487	0.17	0.13	0.13	0	0.03	0	0.88	1.18	1.28	1.11333	0.01	0.143333	1.46999e-08	1.95772e-07
4344762	Os08g0169300	flavonoid O-methyltransferase-like protein Os11g0303600	-1.25994	-3.11906	0.85	1.01	0.48	0.48	0.06	0.06	1.82	1.78	1.75	1.78333	0.2	0.78	0.00184529	1.18755e-06
4345156	Os08g0277200	Similar to Cinnamoyl-CoA reductase (EC 1.2.1.44)	-5.02109	-2.50833	0.05	0.05	0.05	0.09	0.48	0.14	1.45	1.53	1.39	1.45667	0.236667	0.05	3.11596e-08	9.03956e-06
4345212	Os08g0299400	probable monogalactosyldiacylglycerol synthase 2, chloroplastic	-3.05473	-5.41738	0	0.06	0.03	0	0	0	0.39	0.13	0.26	0.26	0	0.03	0.00542281	0.000206809
4345544	Os08g0409900	Major facilitator superfamily protein	-1.08258	-1.44546	0.72	0.79	0.74	0.55	0.52	0.56	1.57	1.4	1.66	1.54333	0.543333	0.75	9.10728e-06	5.10519e-07
4346116	Os08g0529000	Auxin efflux carrier, Auxin homeostasis, transport and distributio	-1.70504	-2.14265	0.5	0.37	0.37	0.34	0.26	0.25	1.37	1.18	1.36	1.30333	0.283333	0.413333	2.44135e-06	4.0418e-07
4346438	Os09g0127300	NAD(P)-binding domain containing protein	-1.47801	-1.45021	0.89	1.3	1.16	1.04	0.99	1.16	2.88	2.94	3.25	3.02333	1.06333	1.11667	1.04144e-08	2.62083e-07
4346594	Os09g0275400	Cytochrome P450 family protein	-2.59095	-2.08614	4.37	4.84	4.19	6.53	5.99	5.15	26.13	26.12	26.05	26.1	5.89	4.46667	5.56722e-128	4.06155e-45
4347159	Os09g0438100	Conserved hypothetical protein	-2.54303	-3.81431	1	0.93	1.56	0.68	0.3	0.37	7.35	7.12	5.18	6.55	0.45	1.16333	3.58926e-19	3.206e-21
4347611	Os09g0520800	Glycoside hydrolase, family 29 (alpha-L-fucosidase) protein	-1.51756	-1.22336	0.34	0.5	0.44	0.4	0.54	0.51	1.12	1.25	1.18	1.18333	0.483333	0.426667	7.12052e-05	0.00202576
4347708	Os09g0537700	S-like ribonuclease, Salinity tolerance, Abiotic stress response, Regulation of photomorphogenesi	-2.44742	-2.63627	287.88	315.77	323.57	276.48	191.99	295.34	1654.44	1592.15	1657.89	1634.83	254.603	309.073	0	1.09286e-99
4347709	Os09g0538000	Ribonuclease T2 family protein	-2.89593	-3.54415	5.03	3.79	4.42	2.08	2.83	2.92	32.45	31.82	31.3	31.8567	2.61	4.41333	7.63812e-100	2.09642e-76
4348082	Os10g0140700	arf-GAP with SH3 domain, ANK repeat and PH domain-containing protein 2	-1.42029	-1.79795	0.28	0.7	0.61	0.42	0.13	0.61	1.09	1.18	1.89	1.38667	0.386667	0.53	0.00102525	0.000505243
4348272	Os10g0205700	Pollen Ole e 1 allergen/extensin domain containing protein	-4.4506	-2.40694	0.35	0.28	0.21	1.45	0.79	0.97	6.93	5.49	5.21	5.87667	1.07	0.28	8.7705e-21	6.93059e-13
4349192	Os10g0529300	Similar to Tau class GST protein 3	-1.32388	-1.22187	1.48	1.6	1.34	1.68	1.47	1.26	3.82	4.29	2.6	3.57	1.47	1.47333	3.75453e-05	0.00056338
4349629	Os11g0120300	Protein of unknown function DUF567 family protein	-1.06602	-2.00081	9	8.79	7.08	3.97	4.27	3.86	17.31	17.21	15.83	16.7833	4.03333	8.29	3.04514e-14	9.00947e-26
4351119	Os11g0679700	Glycerol-3-phosphate acyltransferase, Anther development, Pollen formatio	-1.4835	-2.4262	0.46	0.51	0.7	0.18	0.32	0.3	1.77	1.49	1.25	1.50333	0.266667	0.556667	6.52424e-06	1.30738e-08
4351192	Os11g0701600	xylanase inhibitor protein 2-like	-1.22329	-1.39463	0.63	1.25	0.82	0.82	0.9	0.5	2.22	1.51	2.39	2.04	0.74	0.9	0.00186545	0.00164595
4351352	Os12g0120100	Protein of unknown function DUF567 family protein	-1.43827	-1.9071	4.46	4.02	4.97	2.57	3.54	2.9	12.81	13.23	9.17	11.7367	3.00333	4.48333	1.14453e-15	4.40579e-15
4351869	Os12g0242100	Similar to Glycine-rich cell wall structural protein 1 precursor	-2.00644	-3.65441	0.86	0.85	0.46	0.2	0.19	0.26	3.04	3.09	2.3	2.81	0.216667	0.723333	2.25545e-07	2.14456e-10
4352286	Os12g0503000	Allantoin transporter, Ureide metabolism, Nitrogen molecular senso	-1.42602	-1.77322	0.98	0.89	0.95	0.86	0.63	0.58	2.49	2.69	2.16	2.44667	0.69	0.94	7.15649e-09	2.44342e-09
4352905	Os12g0638200	Similar to Peptide transporter	-1.3572	-2.96241	1.47	1.06	1.45	0.44	0.31	0.47	2.98	3.22	3.61	3.27	0.406667	1.32667	1.1366e-10	1.57207e-21
9266695	Os04g0607500	Ion transporter , Na+ transpor	-1.33479	-1.98373	0.8	0.53	0.66	0.54	0.23	0.62	1.97	1.18	1.85	1.66667	0.463333	0.663333	7.33553e-05	4.85886e-06
9267450	Os04g0628200	peroxidase 1-like	-1.04572	-1.06263	2.97	3.93	2.7	2.95	2.36	3.59	6.39	6.36	6.5	6.41667	2.96667	3.2	1.60185e-07	2.27897e-06
9268423	Os09g0482300	uncharacterized LOC9268423	-2.07859	-1.69885	0.64	0.32	0.43	0.64	0.61	0.42	2.26	1.6	1.81	1.89	0.556667	0.463333	0.000499959	0.00433493
9268856	Os08g0249200	Similar to GDU1	-1.1305	-1.35002	5.16	5.2	3.53	3.43	3.44	4.27	9.54	10.4	9.65	9.86333	3.71333	4.63	2.36363e-07	5.5598e-08
9268921	Os05g0215066	BURP domain-containing protein 6	-1.8229	-2.05978	6.5	7.21	6.61	4.53	6.83	4.53	23.64	24.37	21.78	23.2633	5.29667	6.77333	1.61833e-43	8.13636e-23
9269280	Os06g0313381	jasmonate O-methyltransferase	-1.20722	-3.05239	0.77	0.56	1.16	0.14	0.2	0.31	1.8	2.19	1.65	1.88	0.216667	0.83	5.59358e-05	9.52406e-12
9270250	Os12g0617400	9-cis-epoxycarotenoid dioxygenase NCED5, chloroplastic-like	-1.36598	-2.20885	0.68	0.51	0.59	0.3	0.38	0.24	1.59	1.53	1.34	1.48667	0.306667	0.593333	1.18631e-06	1.19832e-09
9270685	Os10g0371100	Similar to AP2 domain containing protein, expressed	-1.344	-1.81733	0.77	0.51	0.55	0.47	0.49	0.26	1.03	1.58	1.9	1.50333	0.406667	0.61	0.000191407	3.2295e-05
9270994	Os11g0521000	Lipase, GDSL domain containing protein	-1.51696	-1.84561	1.62	1.93	1.47	1.28	1.17	1.28	4.5	4.86	4.61	4.65667	1.24333	1.67333	7.08549e-11	1.05085e-11
9271338	Os09g0563950	Cyclin-like F-box domain containing protein	-2.07309	-2.19023	0.49	0.4	0.18	0.45	0.3	0.18	1.04	1.52	1.83	1.46333	0.31	0.356667	5.60175e-06	1.50643e-05
9271430	Os01g0202601	protein FLOWERING LOCUS T	-1.94003	-2.37456	0.18	0.41	0.23	0.23	0.08	0.26	0.95	1.21	1.07	1.07667	0.19	0.273333	5.89911e-06	1.60465e-06
9272171	Os09g0411500	Similar to predicted protein	-2.09317	-1.66454	0.45	0.45	0.35	0.65	0.38	0.55	2.12	1.25	1.8	1.72333	0.526667	0.416667	1.72538e-06	0.000177347
107276008	Os02g0211600	probable LRR receptor-like serine/threonine-protein kinase At3g47570	-2.332	-3.05557	0.03	0.05	0.03	0.02	0.03	0.02	0.26	0.1	0.19	0.183333	0.0233333	0.0366667	0.00330386	0.0018047
107276753	Os02g0750800	Protein of unknown function DUF3049 domain containing protein	-1.39446	-1.10584	0.82	1.15	2.04	1.29	1.49	1.76	4.05	3.2	2.93	3.39333	1.51333	1.33667	3.68641e-05	0.00113696
107277071	Os02g0563000	Hypothetical conserved gene	-1.3547	-1.63411	2.74	3.62	3.12	2.54	2.35	2.38	7.88	8.63	6.98	7.83	2.42333	3.16	8.08293e-17	1.83874e-16
107277989	Os11g0284032	protein NRT1/ PTR FAMILY 4.5	-1.72036	-3.48218	0.9	0.71	1.06	0.31	0.25	0.19	2.38	2.64	3.55	2.85667	0.25	0.89	3.4343e-11	1.49507e-18
107278662	Os05g0202600	uncharacterized LOC107278662	-1.37585	-1.44714	4.35	4.36	3.81	4.01	4.27	2.73	11.29	10.74	9.49	10.5067	3.67	4.17333	2.23022e-16	2.16519e-10
107281681	Os07g0627600	uncharacterized LOC107281681	-3.07985	-1.4696	0.19	0.1	0.39	0.29	1.01	0.57	1.75	2.12	1.64	1.83667	0.623333	0.226667	1.31827e-05	0.0117096
112936602	Os10g0502300	uncharacterized LOC112936602	-1.05296	-1.24272	1.61	1.2	2.01	1.91	0.86	1.2	3.35	3.22	3.12	3.23	1.32333	1.60667	0.00448593	0.00330352
Note: TS10 represents Xa7-OE-1, while TS28 represents Xa7-OE-2.

## Sheet: Table S3
Detailed information of rice varieties used in this study
Rice Varieties	Carried genes and description	Incompatible reaction to Xoo strains
		PXO86	PXO99
IR24	none	N	N
IRBB7	Xa7	Y	N
Xa7pro::Gus	Transgenic rice plants with Gus gene driven by the promoter of Xa7	N	N
Xa7mpro::Gus	Transgenic rice plants with Gus gene driven by a mutated promoter of Xa7 in EBEAvrXa7	N	N
Xa7pro::Xa23	Transgenic rice plants with Xa23gene driven by the promoter of Xa7	Y	N
CBB23	Xa23	Y	Y
ZH084	Xa7	Y	N
ZH11	Transgenic recipient without executor R genes	N	N
Xa7-OE-1	Transgenic rice plants with low constitutive expression of the Xa7 gene	Y	N
Xa7-OE-2	Transgenic rice plants with high constitutive expression of the Xa7 gene	Y	Y
Note: Y means incompatible, while N means compatible.

## Sheet: Table S4
Primers used in this study
Gene name	Primer 1 (5'-3')	Primer 2 (5'-3')
Vectors construction
Xa7pro::Xa10	CGGCCAGTGCCAAGCTTCTCAGTTCTACCGGGGTTCA	TGACCACCCGGGGATCCTTTGACTAAACTAGCCGG
Xa7pro::Xa23	CGGCCAGTGCCAAGCTTCTCAGTTCTACCGGGGTTCA	TGACCACCCGGGGATCCAGTGAGGGAGGAGAGCGTCA
Xa7pro::Xa27	CGGCCAGTGCCAAGCTTCTCAGTTCTACCGGGGTTCA	TGACCACCCGGGGATCCCTATGAAGTCTGTACATT
EBE-Xa7-LacZ	AATTCTATAACCCCCCCCCCCCCAGATAACCATATAACCCCCCCCCCCCCAGATAACCA TATAACCCCCCCCCCCCCAGATAACCAG	TCGACTGGTTATCTGGGGGGGGGGGGGTTATATGGTTATCTGGGGGGGGGGGGGTTATATGGTTATCTGGGGGGGGGGGGGTTATAG
GAL4-AD	TACCACTACAATGGATGATG	GCCAAGATTGAAACTTAGAG
qRT-PCR analysis
Actin	TGGCATCTCTCAGCACATTCC	TGCACAATG GATGGGTCAGA
Xa7	ATCCTGATCGTATGCCCGTT	ATGAGCCAGATTCCGAGGAG
Xa23	GTAGAACAGCATGACCGAGAGAC	GTAGCCGGTATACACATGATCCTC
Os4CL5	TGAAGGACGATTCCTGCGG	GCTTTGCGACGTACTGCTTG
OsPAL4	GTATCCGCTCTACCGGTTCG	TGCCTTCGTTGATAGCCACA
OsCAD6	CAAGATCGTGCCCTTCGTCT	CCCCAGTCGTTGTGGATGAA
OsPRX62	GACAACGCCTACTACATCGC	TGGAGTTGGAAAGGAAGCAG
NbGAPDH	GGAGGAGGGAACAACAAGAGG	AGATGCCGTCAGTGCCGA
avrXa7	CGCTTCTTGATACATCGCTTCTT	CAGACCCGATTGCACCTCA
PCR identification
Xa7pro::Gus	GGTGATTACCGACGAAAACG	CGAGGTACGGTAGGAGTTGG
Xa7pro::Xa23	CAGCGGTTTCCAAACTCCAC	TCGTTGTCAGCGATGTAGCG
